# Supplementary material for: Poly[[μ7-l-cysteato(2−)]disodium]
Source: Acta Crystallogr Sect E Struct Rep Online. 2011 Sep 14;67(Pt 10):m1346–7. doi: 10.1107/S1600536811035525 (PMC3201222; doi:10.1107/S1600536811035525)
Supplement: Supplementary file 1 [file e-67-m1346-sup1.cif]

##############################################################################
#                                                                            #
# This CIF contains the data in a paper accepted for publication in          #
# Acta Crystallographica Section E. It conforms to the requirements of       #
# Notes for Authors for Acta Crystallographica Section E, and has been       #
# peer reviewed under the auspices of the IUCr Commission on Journals.       #
#                                                                            #
# Full details of the Crystallographic Information File format               #
# are given in the paper "The Crystallographic Information File (CIF):       #
# a New Standard Archive File for Crystallography" by S. R. Hall, F. H.      #
# Allen and I. D. Brown [Acta Cryst. (1991), A47, 655-685].                  #
#                                                                            #
# The current version of the core CIF dictionary is obtainable from          #
# ftp://ftp.iucr.org/pub/cif_core.dic.                                       #
#                                                                            #
# Software is freely available for graphical display of the structure(s)     #
# in this CIF. For information consult the CIF software page                 #
# http://www.iucr.org/resources/cif/software.                                #
#                                                                            #
# This file may be used for bona fide research purposes within the           #
# scientific community so long as proper attribution is given to the journal # 
# article from which it was obtained.                                        #
#                                                                            #
##############################################################################
data_I
_audit_creation_method     SHELXL-97
_chemical_name_systematic
;
poly[[\m~7~-(2<i>R</i>)-2-amino-3-sulfonatopropanoato]disodium]
;
_chemical_name_common     'Poly[[\m~7~-L-cysteato(2-)]disodium]'
_chemical_formula_moiety     'C3 H5 N Na2 O5 S'
_chemical_formula_sum     'C3 H5 N Na2 O5 S'
_chemical_formula_iupac     '[Na2 (C3 H5 N O5 S)]'
_chemical_formula_weight     213.13
_chemical_melting_point     ?
_symmetry_cell_setting     monoclinic
_symmetry_space_group_name_H-M     'P 21/c'
_symmetry_space_group_name_Hall     '-P 2ybc'
loop_
    _symmetry_equiv_pos_as_xyz
    'x, y, z'
    '-x, y+1/2, -z+1/2'
    '-x, -y, -z'
    'x, -y-1/2, z-1/2'
_cell_length_a     5.7574(12)
_cell_length_b     11.875(2)
_cell_length_c     11.691(3)
_cell_angle_alpha     90.00
_cell_angle_beta     109.15(3)
_cell_angle_gamma     90.00
_cell_volume     755.1(3)
_cell_formula_units_Z     4
_cell_measurement_reflns_used     7309
_cell_measurement_theta_min     3.4
_cell_measurement_theta_max     27.5
_cell_measurement_temperature     298(2)
_exptl_crystal_description     prism
_exptl_crystal_colour     colourless
_exptl_crystal_size_max     0.24
_exptl_crystal_size_mid     0.22
_exptl_crystal_size_min     0.20
_exptl_crystal_density_diffrn     1.875
_exptl_crystal_density_meas     ?
_exptl_crystal_density_method     'not measured'
_exptl_crystal_F_000     432
_exptl_absorpt_coefficient_mu     0.521
_exptl_absorpt_correction_type     multi-scan
_exptl_absorpt_process_details     '(ABSCOR; Higashi, 1995)'
_exptl_absorpt_correction_T_min     0.8851
_exptl_absorpt_correction_T_max     0.9029
_exptl_special_details     ?
_diffrn_ambient_temperature     298(2)
_diffrn_radiation_type     MoK\a
_diffrn_radiation_wavelength     0.71073
_diffrn_radiation_monochromator     graphite
_diffrn_measurement_device_type     'Rigaku SCX-MINI'
_diffrn_measurement_method     \w
_diffrn_detector_area_resol_mean     ?
_diffrn_reflns_number     7845
_diffrn_reflns_av_R_equivalents     0.0443
_diffrn_reflns_av_sigmaI/netI     0.0341
_diffrn_reflns_theta_min     3.43
_diffrn_reflns_theta_max     27.48
_diffrn_reflns_theta_full     27.48
_diffrn_measured_fraction_theta_max     0.999
_diffrn_measured_fraction_theta_full     0.999
_diffrn_reflns_limit_h_min     -7
_diffrn_reflns_limit_h_max     7
_diffrn_reflns_limit_k_min     -15
_diffrn_reflns_limit_k_max     15
_diffrn_reflns_limit_l_min     -15
_diffrn_reflns_limit_l_max     15
_diffrn_standards_number     0
_diffrn_standards_interval_count     0
_diffrn_standards_interval_time     0
_diffrn_standards_decay_%     0
_refine_special_details
;
Refinement of <i>F</i>^2^ against ALL reflections. The weighted <i>R</i>-factor
<i>wR</i> and goodness of fit <i>S</i> are based on <i>F</i>^2^, conventional
<i>R</i>-factors <i>R</i> are based on <i>F</i>, with <i>F</i> set to zero for
negative <i>F</i>^2^. The threshold expression of <i>F</i>^2^ >
\s(<i>F</i>^2^) is used only for calculating <i>R</i>-factors(gt) <i>etc</i>.
and is not relevant to the choice of reflections for refinement.
<i>R</i>-factors based on <i>F</i>^2^ are statistically about twice as large
as those based on <i>F</i>, and <i>R</i>- factors based on ALL data will be
even larger.
;
_reflns_number_total     1740
_reflns_number_gt     1463
_reflns_threshold_expression     I>2sigma(I)
_refine_ls_structure_factor_coef     Fsqd
_refine_ls_matrix_type     full
_refine_ls_R_factor_all     0.0733
_refine_ls_R_factor_gt     0.0601
_refine_ls_wR_factor_gt     0.1515
_refine_ls_wR_factor_ref     0.1594
_refine_ls_goodness_of_fit_ref     1.057
_refine_ls_restrained_S_all     1.057
_refine_ls_number_reflns     1740
_refine_ls_number_parameters     109
_refine_ls_number_restraints     0
_refine_ls_hydrogen_treatment     constr
_refine_ls_weighting_scheme     calc
_refine_ls_weighting_details
         'calc w=1/[\s^2^(Fo^2^)+(0.0698P)^2^+2.9420P] where P=(Fo^2^+2Fc^2^)/3'
_atom_sites_solution_hydrogens     geom
_atom_sites_solution_primary     direct
_atom_sites_solution_secondary     difmap
_refine_ls_shift/su_max     0.000
_refine_ls_shift/su_mean     0.000
_refine_diff_density_max     0.815
_refine_diff_density_min     -0.943
_refine_ls_extinction_method     none
_refine_ls_extinction_coef     ?
loop_
    _atom_type_symbol
    _atom_type_description
    _atom_type_scat_dispersion_real
    _atom_type_scat_dispersion_imag
    _atom_type_scat_source
    C C 0.0033 0.0016 'International Tables Vol C Tables 4.2.6.8 and 6.1.1.4'
    H H 0.0000 0.0000 'International Tables Vol C Tables 4.2.6.8 and 6.1.1.4'
    N N 0.0061 0.0033 'International Tables Vol C Tables 4.2.6.8 and 6.1.1.4'
    Na Na 0.0362 0.0249 'International Tables Vol C Tables 4.2.6.8 and 6.1.1.4'
    O O 0.0106 0.0060 'International Tables Vol C Tables 4.2.6.8 and 6.1.1.4'
    S S 0.1246 0.1234 'International Tables Vol C Tables 4.2.6.8 and 6.1.1.4'
_computing_data_collection     'PROCESS-AUTO (Rigaku, 1998)'
_computing_cell_refinement     'PROCESS-AUTO (Rigaku, 1998)'
_computing_data_reduction     'CrystalStructure (Rigaku/MSC, 2002)'
_computing_structure_solution     'SHELXS97 (Sheldrick, 2008)'
_computing_structure_refinement     'SHELXL97 (Sheldrick, 2008)'
_computing_molecular_graphics     'ORTEP-3 for Windows (Farrugia, 1997)'
_computing_publication_material     'publCIF (Westrip, 2010)'
loop_
    _atom_site_type_symbol
    _atom_site_label
    _atom_site_fract_x
    _atom_site_fract_y
    _atom_site_fract_z
    _atom_site_U_iso_or_equiv
    _atom_site_adp_type
    _atom_site_calc_flag
    _atom_site_refinement_flags
    _atom_site_occupancy
    _atom_site_symmetry_multiplicity
    _atom_site_disorder_assembly
    _atom_site_disorder_group
    Na Na2 0.8052(6) 0.7652(3) 0.4635(3) 0.0831(9) Uani d . 1 1 . .
    Na Na1 0.0476(3) 0.74867(13) 0.32535(13) 0.0217(4) Uani d . 1 1 . .
    C C1 0.2111(7) 1.0060(3) 0.3139(3) 0.0182(7) Uani d . 1 1 . .
    C C2 0.4308(6) 1.0333(3) 0.2716(3) 0.0172(7) Uani d . 1 1 . .
    H H2 0.4404 1.1156 0.2680 0.021 Uiso calc R 1 1 . .
    C C3 0.3963(7) 0.9894(3) 0.1434(3) 0.0193(7) Uani d . 1 1 . .
    H H3A 0.5202 1.0242 0.1154 0.023 Uiso calc R 1 1 . .
    H H3B 0.2372 1.0147 0.0904 0.023 Uiso calc R 1 1 . .
    N N1 0.6663(6) 0.9944(3) 0.3610(3) 0.0220(7) Uani d . 1 1 . .
    H H1A 0.7827 1.0134 0.3287 0.026 Uiso d R 1 1 . .
    H H1B 0.6904 1.0396 0.4257 0.026 Uiso d R 1 1 . .
    O O1 0.2379(5) 0.9342(2) 0.3959(2) 0.0237(6) Uani d . 1 1 . .
    O O2 0.0199(5) 1.0610(2) 0.2616(3) 0.0286(7) Uani d . 1 1 . .
    O O3 0.2320(6) 0.7884(3) 0.1716(3) 0.0304(7) Uani d . 1 1 . .
    O O4 0.6639(5) 0.8093(2) 0.1942(3) 0.0293(7) Uani d . 1 1 . .
    O O5 0.3581(5) 0.8235(2) -0.0035(2) 0.0246(6) Uani d . 1 1 . .
    S S1 0.41314(16) 0.84073(7) 0.12588(8) 0.0166(3) Uani d . 1 1 . .
loop_
    _atom_site_aniso_label
    _atom_site_aniso_U_11
    _atom_site_aniso_U_22
    _atom_site_aniso_U_33
    _atom_site_aniso_U_12
    _atom_site_aniso_U_13
    _atom_site_aniso_U_23
    Na2 0.081(2) 0.097(2) 0.0771(19) 0.0052(17) 0.0339(16) 0.0134(17)
    Na1 0.0211(8) 0.0228(8) 0.0202(8) 0.0001(6) 0.0056(6) 0.0015(6)
    C1 0.0185(17) 0.0158(17) 0.0214(18) -0.0033(14) 0.0080(14) -0.0051(14)
    C2 0.0168(16) 0.0161(17) 0.0210(17) 0.0001(13) 0.0095(14) 0.0002(13)
    C3 0.0240(18) 0.0179(17) 0.0187(17) 0.0005(14) 0.0104(15) 0.0002(14)
    N1 0.0144(14) 0.0333(18) 0.0184(15) -0.0015(13) 0.0054(12) -0.0058(13)
    O1 0.0263(14) 0.0257(14) 0.0208(13) -0.0038(11) 0.0102(11) 0.0012(11)
    O2 0.0187(13) 0.0296(15) 0.0399(17) 0.0049(11) 0.0128(12) 0.0082(13)
    O3 0.0358(17) 0.0297(16) 0.0319(16) -0.0108(13) 0.0195(14) -0.0023(13)
    O4 0.0251(15) 0.0282(15) 0.0276(15) 0.0067(12) -0.0010(12) -0.0012(12)
    O5 0.0268(14) 0.0298(15) 0.0180(13) -0.0052(11) 0.0084(11) -0.0049(11)
    S1 0.0180(4) 0.0170(4) 0.0151(4) -0.0012(3) 0.0059(3) -0.0006(3)
_geom_special_details
;
All e.s.d.'s (except the e.s.d. in the dihedral angle between two l.s. planes)
are estimated using the full covariance matrix. The cell e.s.d.'s are taken
into account individually in the estimation of e.s.d.'s in distances, angles
and torsion angles; correlations between e.s.d.'s in cell parameters are only
used when they are defined by crystal symmetry. An approximate (isotropic)
treatment of cell e.s.d.'s is used for estimating e.s.d.'s involving l.s.
planes.
;
loop_
    _geom_bond_atom_site_label_1
    _geom_bond_atom_site_label_2
    _geom_bond_site_symmetry_2
    _geom_bond_distance
    _geom_bond_publ_flag
    Na1 O1 . 2.478(3) y
    Na1 O2 2_545 2.427(3) y
    Na1 O3 . 2.415(4) y
    Na1 O4 1_455 2.351(4) y
    Na1 O5 4_576 2.364(3) y
    Na2 N1 . 2.976(5) y
    Na2 O3 4_676 2.905(5) y
    Na2 O4 . 3.028(5) y
    Na2 O5 4_576 2.922(5) y
    C1 O2 . 1.253(5) ?
    C1 O1 . 1.254(5) ?
    C1 C2 . 1.537(5) ?
    C2 N1 . 1.488(5) ?
    C2 C3 . 1.538(5) ?
    C2 H2 . 0.9800 ?
    C3 S1 . 1.783(4) ?
    C3 H3A . 0.9700 ?
    C3 H3B . 0.9700 ?
    N1 H1A . 0.9000 ?
    N1 H1B . 0.9000 ?
    O3 S1 . 1.457(3) ?
    O4 S1 . 1.451(3) ?
    O5 S1 . 1.455(3) ?
loop_
    _geom_angle_atom_site_label_1
    _geom_angle_atom_site_label_2
    _geom_angle_atom_site_label_3
    _geom_angle_site_symmetry_1
    _geom_angle_site_symmetry_3
    _geom_angle
    _geom_angle_publ_flag
    O1 Na1 O5 . 4_576 84.93(10) ?
    O1 Na1 O3 . . 79.62(12) ?
    O3 Na1 O4 . 1_455 90.18(13) ?
    O4 Na1 O5 1_455 4_576 162.00(13) ?
    O3 Na2 N1 4_676 . 125.41(16) ?
    O3 Na2 O4 4_676 . 140.68(16) ?
    O3 Na2 O5 4_676 4_576 110.50(14) ?
    O4 Na2 N1 . . 58.54(11) ?
    O4 Na2 O5 . 4_576 104.59(13) ?
    O5 Na2 N1 4_576 . 104.53(14) ?
    O2 C1 O1 . . 126.6(3) ?
    O2 C1 C2 . . 114.6(3) ?
    O1 C1 C2 . . 118.8(3) ?
    N1 C2 C1 . . 111.4(3) ?
    N1 C2 C3 . . 112.1(3) ?
    C1 C2 C3 . . 112.7(3) ?
    N1 C2 H2 . . 106.7 ?
    C1 C2 H2 . . 106.7 ?
    C3 C2 H2 . . 106.7 ?
    C2 C3 S1 . . 117.0(3) ?
    C2 C3 H3A . . 108.1 ?
    S1 C3 H3A . . 108.1 ?
    C2 C3 H3B . . 108.1 ?
    S1 C3 H3B . . 108.1 ?
    H3A C3 H3B . . 107.3 ?
    C2 N1 H1A . . 105.0 ?
    C2 N1 H1B . . 105.0 ?
    H1A N1 H1B . . 105.9 ?
    O4 S1 O5 . . 111.96(17) ?
    O4 S1 O3 . . 113.02(19) ?
    O5 S1 O3 . . 112.53(17) ?
    O4 S1 C3 . . 105.86(18) ?
    O5 S1 C3 . . 104.89(17) ?
    O3 S1 C3 . . 107.93(17) ?
data_global
_journal_date_recd_electronic     2011-08-25
_journal_date_accepted     2011-08-31
_journal_name_full     'Acta Crystallographica, Section E'
_journal_year     2011
_journal_volume     67
_journal_issue     10
_journal_page_first     m1346
_journal_page_last     m1347
_journal_paper_category     QM
_journal_coeditor_code     GO2024
_publ_contact_author_name     'Fu-Hong Liu'
_publ_contact_author_address
;
Basis Department, Jilin Business and Technology College, Hao Yue Road No. 1606,
Changchun, Jilin, People's Republic of China
;
_publ_contact_author_email     'liufuhong123@gmail.com'
_publ_contact_author_fax     ?
_publ_contact_author_phone     ?
_publ_section_title
;
Poly[[\m~7~-L-cysteato(2-)]disodium]
;
loop_
    _publ_author_name
    _publ_author_address
    'Liu, Fu-Hong'
;
Basis Department, Jilin Business and Technology College, Hao Yue Road No. 1606,
Changchun, Jilin, People's Republic of China
;
