# Supplementary material for: Poly[[μ7-l-cysteato(2−)]disodium]
Source: Acta Crystallogr Sect E Struct Rep Online. 2011 Sep 14;67(Pt 10):m1346–7. doi: 10.1107/S1600536811035525 (PMC3201222; doi:10.1107/S1600536811035525)
Supplement: Supplementary file 2 [file e-67-m1346-Isup2.hkl]

# 
# h,k,l, Fc-squared, Fo-squared, sigma(Fo-squared) and status flag 
# 
data_I
_shelx_title ' 2 in P2(1)/n                New: P21/c' 
_shelx_refln_list_code          4 
_shelx_F_calc_maximum      115.78 
_exptl_crystal_F_000       431.89 
_reflns_d_resolution_high  0.7702 
 
loop_ 
 _symmetry_equiv_pos_as_xyz 
 'x, y, z' 
 '-x, y+1/2, -z+1/2' 
 '-x, -y, -z' 
 'x, -y-1/2, z-1/2' 
 
_cell_length_a     5.7574 
_cell_length_b    11.8750 
_cell_length_c    11.6910 
_cell_angle_alpha  90.000 
_cell_angle_beta  109.150 
_cell_angle_gamma  90.000 
 
_shelx_F_squared_multiplier     1.000 
 
loop_ 
 _refln_index_h 
 _refln_index_k 
 _refln_index_l 
 _refln_F_squared_calc 
 _refln_F_squared_meas 
 _refln_F_squared_sigma 
 _refln_observed_status 
   1   0   0     2238.65     2455.09     20.15 o 
   2   0   0      433.71      369.68      7.63 o 
   3   0   0     1907.84     2582.40     37.27 o 
   4   0   0        0.05        6.01      5.81 o 
   5   0   0     2111.42     2339.44     47.41 o 
   6   0   0      246.09      209.97     17.74 o 
   7   0   0        0.24        2.97      9.17 o 
   1   1   0     1118.44     1387.34      9.94 o 
   2   1   0      740.69      534.08      6.99 o 
   3   1   0     1568.80     1444.82     22.35 o 
   4   1   0        0.97        2.33      2.08 o 
   5   1   0      673.40      723.81     15.38 o 
   6   1   0      187.39      170.28     12.04 o 
   7   1   0       83.57      133.10     14.68 o 
   0   2   0      646.00      516.76     20.74 o 
   1   2   0      832.21      767.24      7.25 o 
   2   2   0        0.81        4.19      1.36 o 
   3   2   0        9.15       32.95      2.31 o 
   4   2   0       60.50       62.48      7.16 o 
   5   2   0        0.26        1.73      2.65 o 
   6   2   0       23.11       11.01      9.49 o 
   7   2   0        7.88       11.64     13.23 o 
   1   3   0      557.74      403.80      5.30 o 
   2   3   0      150.88      206.89      6.58 o 
   3   3   0     1138.41      954.82     13.75 o 
   4   3   0      635.44      679.94     12.96 o 
   5   3   0      326.02      340.44     10.20 o 
   6   3   0       67.05       33.74      7.29 o 
   0   4   0    10386.37    10175.42    103.43 o 
   1   4   0     1813.71     1739.41     27.65 o 
   2   4   0      419.95      312.26      5.84 o 
   3   4   0       18.16       37.89      2.73 o 
   4   4   0      301.28      318.38      8.58 o 
   5   4   0        1.97       14.18      3.64 o 
   6   4   0       54.54       80.80      9.38 o 
   1   5   0      310.75      256.10      5.39 o 
   2   5   0     1758.28     1948.07     21.67 o 
   3   5   0      888.97      960.06     15.26 o 
   4   5   0     1314.79     1323.46     21.47 o 
   5   5   0       40.05       50.22      5.42 o 
   6   5   0        8.05        5.19      7.67 o 
   0   6   0      972.37     1053.60     24.40 o 
   1   6   0     9273.34     9473.56     87.04 o 
   2   6   0       82.21      113.33      4.00 o 
   3   6   0       94.32       81.73      4.63 o 
   4   6   0     1678.20     1614.97     25.34 o 
   5   6   0      239.62      181.27      8.47 o 
   6   6   0       47.95       57.54     12.05 o 
   1   7   0      197.33      184.42      5.14 o 
   2   7   0      500.01      511.48     13.20 o 
   3   7   0        0.40        2.54      2.41 o 
   4   7   0      793.76      835.79     18.52 o 
   5   7   0       66.11       65.78      7.97 o 
   6   7   0        0.01        5.63      8.95 o 
   0   8   0        0.05        1.19      3.27 o 
   1   8   0      279.45      253.42      6.80 o 
   2   8   0       74.56       76.42      5.42 o 
   3   8   0       43.40       53.43      4.70 o 
   4   8   0        0.61        2.96      3.92 o 
   5   8   0        2.53        9.87      7.24 o 
   6   8   0        3.72       -0.50      9.57 o 
   1   9   0        8.43       12.42      2.61 o 
   2   9   0       23.98       29.39      3.58 o 
   3   9   0      641.21      639.86     16.54 o 
   4   9   0      224.01      239.63     11.24 o 
   5   9   0       11.21       12.64      7.79 o 
   0  10   0      532.04      469.37     20.47 o 
   1  10   0       81.13       99.57      5.49 o 
   2  10   0     1067.85     1050.64     20.37 o 
   3  10   0       18.65       21.96      4.89 o 
   4  10   0        7.08       16.25      5.85 o 
   5  10   0      123.78      158.07     16.95 o 
   1  11   0      462.17      414.06     11.35 o 
   2  11   0      377.21      386.57     13.63 o 
   3  11   0      572.76      586.09     21.87 o 
   4  11   0       40.95       39.01      8.18 o 
   0  12   0     1172.89     1408.13     60.41 o 
   1  12   0       39.63       51.40      5.34 o 
   2  12   0       82.64       82.89      9.76 o 
   3  12   0      107.22      110.42     10.61 o 
   4  12   0       69.43       62.71     11.48 o 
   1  13   0        0.59        8.61      5.14 o 
   2  13   0       53.67       74.26     10.33 o 
   3  13   0      524.80      541.11     24.24 o 
   0  14   0        4.97        3.28     14.38 o 
   1  14   0        2.74       -1.58      5.29 o 
   2  14   0      174.04      194.50     15.54 o 
   1  15   0       21.46       34.60     13.58 o 
  -7   1   1        3.46       21.51      8.36 o 
  -6   1   1        7.60       20.98      5.66 o 
  -5   1   1     1125.71     1162.52     21.16 o 
  -4   1   1     2534.11     2737.34     33.77 o 
  -3   1   1      610.40      646.36     10.05 o 
  -2   1   1      807.35      895.72     12.86 o 
  -1   1   1       99.24      102.74      2.02 o 
   1   1   1     5497.82     5488.98     32.35 o 
   2   1   1     1105.08     1122.38     16.12 o 
   3   1   1      111.38      127.54      4.59 o 
   4   1   1      122.55      114.84      5.37 o 
   5   1   1      201.12      196.18     19.01 o 
   6   1   1      230.19      254.75     14.43 o 
  -7   2   1       32.64       20.54      9.88 o 
  -6   2   1      299.43      273.19     12.41 o 
  -5   2   1       85.00       92.52      8.35 o 
  -4   2   1        1.81        5.11      1.96 o 
  -3   2   1     1171.98     1137.36     19.76 o 
  -2   2   1       20.00       21.89      1.43 o 
  -1   2   1     5267.02     5363.12     30.05 o 
   0   2   1     2318.51     2615.82     25.00 o 
   1   2   1      354.01      402.96      5.02 o 
   2   2   1     3574.04     4246.67     32.78 o 
   3   2   1      939.02      996.85     13.80 o 
   4   2   1      682.00      665.19     12.43 o 
   5   2   1       57.51       46.68      5.86 o 
   6   2   1       50.77       48.96      8.71 o 
  -7   3   1       27.18       24.93     13.81 o 
  -6   3   1       83.73       67.36      7.53 o 
  -5   3   1      225.51      198.67      7.86 o 
  -4   3   1      517.12      508.64     10.69 o 
  -3   3   1     1126.65     1116.48     24.65 o 
  -2   3   1      507.78      503.48     10.54 o 
  -1   3   1     2654.66     2786.44     20.68 o 
   0   3   1     7527.00     8089.41     50.50 o 
   1   3   1     1453.76     1427.64     13.73 o 
   2   3   1        1.70        7.77      1.27 o 
   3   3   1      137.38      151.40      4.75 o 
   4   3   1       35.57       47.04      3.40 o 
   5   3   1       96.88       89.11      6.44 o 
   6   3   1        5.55       17.31      6.38 o 
  -6   4   1      102.29      117.28     13.35 o 
  -5   4   1      110.20      111.04      7.45 o 
  -4   4   1      184.41      164.86      5.90 o 
  -3   4   1      212.92      220.16      5.53 o 
  -2   4   1     1346.10     1414.13     14.95 o 
  -1   4   1     4842.96     4526.38     42.49 o 
   0   4   1     6945.73     6975.97     43.75 o 
   1   4   1     1309.64     1316.98     23.08 o 
   2   4   1        4.57       12.80      1.67 o 
   3   4   1      382.88      395.87      8.49 o 
   4   4   1      326.62      345.15      9.00 o 
   5   4   1      459.32      459.27     14.61 o 
   6   4   1        8.55        5.80      6.71 o 
  -6   5   1       13.81       10.54      7.07 o 
  -5   5   1      404.97      372.31     10.88 o 
  -4   5   1     1093.31     1123.11     18.71 o 
  -3   5   1      150.61      129.46      5.02 o 
  -2   5   1       96.17       61.21      2.57 o 
  -1   5   1      335.66      275.91      4.76 o 
   0   5   1      835.15     1142.39     12.99 o 
   1   5   1      580.52      651.92     10.04 o 
   2   5   1       23.23       24.57      2.98 o 
   3   5   1       74.27       87.65      4.06 o 
   4   5   1      441.75      373.10     14.67 o 
   5   5   1       28.76       34.85      5.75 o 
   6   5   1       94.13       94.33     11.64 o 
  -6   6   1        0.87       -2.33      5.82 o 
  -5   6   1       29.41       24.68      5.54 o 
  -4   6   1        1.97       10.89      3.73 o 
  -3   6   1        0.73        2.30      1.85 o 
  -2   6   1     1878.23     1852.75     20.36 o 
  -1   6   1      180.37      152.72      5.71 o 
   0   6   1       32.72       39.61      2.27 o 
   1   6   1        2.44        6.50      2.32 o 
   2   6   1      791.06      852.37     18.32 o 
   3   6   1        5.14        8.95      2.57 o 
   4   6   1        0.83        8.68      3.23 o 
   5   6   1       94.30      100.32      8.09 o 
   6   6   1       19.30       27.11     10.70 o 
  -6   7   1      106.85       73.21     13.02 o 
  -5   7   1      103.90      123.09      8.50 o 
  -4   7   1      482.74      481.51     16.65 o 
  -3   7   1      368.57      320.09      9.55 o 
  -2   7   1      222.47      213.68      6.17 o 
  -1   7   1      137.95      135.82      4.29 o 
   0   7   1      637.83      585.47     10.06 o 
   1   7   1      149.81      155.75      5.06 o 
   2   7   1      595.65      686.96     12.83 o 
   3   7   1      719.08      734.40     19.05 o 
   4   7   1      124.92      114.83      6.51 o 
   5   7   1      179.24      209.60     12.50 o 
   6   7   1      166.23      159.09     20.31 o 
  -6   8   1       60.69       50.68     13.65 o 
  -5   8   1       25.20       24.68      7.08 o 
  -4   8   1       39.20       59.89      6.96 o 
  -3   8   1      287.85      323.19     10.43 o 
  -2   8   1     2111.98     2034.08     35.34 o 
  -1   8   1      496.38      516.53      9.97 o 
   0   8   1        1.88        2.97      2.18 o 
   1   8   1       26.90       21.59      2.72 o 
   2   8   1      183.45      157.45      6.11 o 
   3   8   1      847.11      851.52     16.97 o 
   4   8   1      467.48      414.27     15.83 o 
   5   8   1       48.90       49.27      7.88 o 
  -5   9   1      136.12      130.30     11.81 o 
  -4   9   1      302.50      298.12     14.92 o 
  -3   9   1      672.52      604.69     16.14 o 
  -2   9   1       74.87       71.05      3.89 o 
  -1   9   1      175.56      177.63      5.76 o 
   0   9   1      521.77      549.05     11.48 o 
   1   9   1      477.24      479.75     10.96 o 
   2   9   1      334.14      347.11      9.80 o 
   3   9   1      200.61      215.12      9.34 o 
   4   9   1      115.56      103.95      8.42 o 
   5   9   1        5.72       10.80     11.63 o 
  -5  10   1       51.40       48.13     12.08 o 
  -4  10   1        9.96       28.43      8.41 o 
  -3  10   1      351.72      349.07     14.03 o 
  -2  10   1      207.18      247.56     13.61 o 
  -1  10   1      105.00      112.38      5.31 o 
   0  10   1      163.26      181.30     11.94 o 
   1  10   1      381.44      390.07     10.18 o 
   2  10   1      114.84      131.75      6.54 o 
   3  10   1       96.98      111.12     10.11 o 
   4  10   1       35.05       30.79      6.28 o 
   5  10   1        2.79       17.84     13.21 o 
  -5  11   1       17.70       59.17     13.48 o 
  -4  11   1      126.29      113.72     11.31 o 
  -3  11   1        1.75       -0.12      4.14 o 
  -2  11   1       77.13       80.97      7.99 o 
  -1  11   1       98.36       96.65      8.71 o 
   0  11   1       68.24       80.02      6.66 o 
   1  11   1        0.19        3.35      3.23 o 
   2  11   1       56.16       68.56      6.67 o 
   3  11   1        9.26       13.22      4.95 o 
   4  11   1        0.84        5.49      8.85 o 
  -4  12   1        6.37       10.67      7.38 o 
  -3  12   1      298.69      288.88     19.82 o 
  -2  12   1        7.84       18.16      5.67 o 
  -1  12   1       60.46       79.84      8.04 o 
   0  12   1       10.31       22.41      4.31 o 
   1  12   1      108.51       77.30      6.03 o 
   2  12   1       27.64       27.04      6.84 o 
   3  12   1       31.77       38.26     11.38 o 
   4  12   1        3.98       23.43     10.99 o 
  -3  13   1       19.83       38.26      9.82 o 
  -2  13   1        4.69       25.23      8.02 o 
  -1  13   1        4.29        0.17      5.00 o 
   0  13   1       18.39       18.97      5.23 o 
   1  13   1      462.11      447.82     16.33 o 
   2  13   1      379.60      392.26     18.63 o 
   3  13   1       18.80       10.88      8.39 o 
  -3  14   1       31.18       41.73      9.36 o 
  -2  14   1      521.23      493.76     23.39 o 
  -1  14   1      410.86      408.33     18.93 o 
   0  14   1       84.11       65.73     12.10 o 
   1  14   1        9.21        1.95      7.62 o 
   2  14   1        2.70       -3.61     10.89 o 
  -1  15   1       25.48       28.87     16.08 o 
   0  15   1      134.24      141.00     28.67 o 
   1  15   1       43.61       54.82     22.24 o 
  -7   0   2      329.91      365.12     28.53 o 
  -6   0   2        5.64       -4.81      7.52 o 
  -5   0   2      304.89      326.91     13.69 o 
  -4   0   2     3527.45     3602.03     56.08 o 
  -3   0   2       47.69       12.40      2.56 o 
  -2   0   2    13406.08    13381.13    103.02 o 
  -1   0   2      201.35       85.76      3.34 o 
   0   0   2     4137.58     4510.10     31.55 o 
   1   0   2     2932.43     3010.52     65.33 o 
   2   0   2      198.82      326.33     11.11 o 
   3   0   2     2080.91     2040.57     37.21 o 
   4   0   2      323.28      330.07     17.10 o 
   5   0   2        1.95       23.88     13.40 o 
   6   0   2       31.85       60.03     39.99 o 
  -7   1   2      125.46      173.77     13.68 o 
  -6   1   2       76.29       59.31      6.58 o 
  -5   1   2     1092.26     1125.48     20.67 o 
  -4   1   2     1027.98      992.80     16.16 o 
  -3   1   2      150.69      153.85      4.32 o 
  -2   1   2     3062.03     2807.94     22.37 o 
  -1   1   2     5073.44     5158.46     28.88 o 
   0   1   2     1039.87     1140.03     20.71 o 
   1   1   2     6131.23     5412.34     39.83 o 
   2   1   2     3473.51     3591.20     35.83 o 
   3   1   2      110.58       84.67      6.19 o 
   4   1   2      114.70      118.60      5.53 o 
   5   1   2        0.22        8.44      5.01 o 
   6   1   2      166.66      212.84     15.39 o 
  -7   2   2       64.35       55.74     11.48 o 
  -6   2   2        0.39        5.19      4.00 o 
  -5   2   2      894.81      929.54     18.14 o 
  -4   2   2     2781.09     3104.33     61.12 o 
  -3   2   2     2452.89     2322.45     24.36 o 
  -2   2   2      358.17      587.68      7.32 o 
  -1   2   2       83.71       39.44      0.98 o 
   0   2   2     2158.50     2072.84     26.80 o 
   1   2   2      780.02      736.92      8.01 o 
   2   2   2      325.17      219.86      4.16 o 
   3   2   2      226.13      303.94      6.11 o 
   4   2   2     1266.38     1249.53     22.36 o 
   5   2   2        4.31       22.41      6.10 o 
   6   2   2       21.24       32.53      9.33 o 
  -7   3   2        8.59        5.15      9.13 o 
  -6   3   2       91.94       97.41      7.04 o 
  -5   3   2      242.36      189.81      7.55 o 
  -4   3   2       26.95       46.59      3.49 o 
  -3   3   2       43.30       30.67      2.13 o 
  -2   3   2      283.32      456.68      5.82 o 
  -1   3   2      339.67      261.92      7.09 o 
   0   3   2      154.08       42.63      2.47 o 
   1   3   2     3893.72     3628.23     28.78 o 
   2   3   2     4895.90     5305.96     61.05 o 
   3   3   2      152.73      171.32      4.70 o 
   4   3   2       45.00       45.96      5.57 o 
   5   3   2      461.94      469.90     18.17 o 
   6   3   2       37.99       65.58     10.58 o 
  -7   4   2       11.53       32.42     17.27 o 
  -6   4   2       11.02       11.21      5.34 o 
  -5   4   2      574.49      564.97     13.38 o 
  -4   4   2        3.31        6.60      2.79 o 
  -3   4   2     3203.71     3065.21     46.96 o 
  -2   4   2      568.21      521.63     10.98 o 
  -1   4   2      203.97      147.83      2.33 o 
   0   4   2     1154.03     1355.81     15.18 o 
   1   4   2      183.14      140.79      4.21 o 
   2   4   2       65.21       37.39      2.47 o 
   3   4   2      253.89      256.47      6.58 o 
   4   4   2       63.68       52.67      5.10 o 
   5   4   2      168.47      217.27     12.59 o 
   6   4   2       84.40       80.39     10.96 o 
  -6   5   2      511.74      548.95     18.68 o 
  -5   5   2      526.32      525.74     14.63 o 
  -4   5   2      173.92      174.74      5.93 o 
  -3   5   2       80.44       73.70      3.10 o 
  -2   5   2       62.61      103.13      3.54 o 
  -1   5   2      990.72      928.06      9.94 o 
   0   5   2     5686.77     5660.78     44.65 o 
   1   5   2      298.86      250.94      6.18 o 
   2   5   2      359.10      300.81      9.30 o 
   3   5   2       53.76       66.17      3.77 o 
   4   5   2       25.82       21.90      3.96 o 
   5   5   2      110.40      122.07     10.59 o 
   6   5   2       92.01       64.44     16.30 o 
  -6   6   2      140.46      120.96     13.60 o 
  -5   6   2      215.84      197.75      9.65 o 
  -4   6   2        4.14        6.99      3.18 o 
  -3   6   2     4692.56     4802.33     54.07 o 
  -2   6   2        9.91       20.55      4.94 o 
  -1   6   2     2437.55     2600.66     23.87 o 
   0   6   2       12.85       30.80      2.72 o 
   1   6   2      172.79      174.35      5.89 o 
   2   6   2     3140.56     3038.48     35.07 o 
   3   6   2      312.38      305.97      8.40 o 
   4   6   2       24.64       14.06      4.22 o 
   5   6   2      206.51      220.33     13.11 o 
   6   6   2       32.73       44.08     11.39 o 
  -6   7   2      321.08      322.36     20.48 o 
  -5   7   2      162.21      164.96     11.12 o 
  -4   7   2      221.97      203.95      8.10 o 
  -3   7   2       10.97       19.63      4.63 o 
  -2   7   2      829.47      884.47     15.32 o 
  -1   7   2     1434.20     1475.25     35.23 o 
   0   7   2     2988.49     3047.32     32.32 o 
   1   7   2      753.55      728.54     13.99 o 
   2   7   2       99.17       91.14      4.60 o 
   3   7   2      465.04      472.22     11.45 o 
   4   7   2        0.84        6.89      4.98 o 
   5   7   2      245.01      242.67     14.31 o 
  -6   8   2        1.52       16.42      8.77 o 
  -5   8   2      153.39      114.71      9.91 o 
  -4   8   2       25.00       20.11      5.42 o 
  -3   8   2      162.14      160.68      6.98 o 
  -2   8   2      442.78      405.17      9.92 o 
  -1   8   2      381.04      375.94      7.80 o 
   0   8   2       22.85       26.34      2.71 o 
   1   8   2      137.27      131.69      5.34 o 
   2   8   2      361.90      374.01     10.01 o 
   3   8   2      104.46       97.74      5.77 o 
   4   8   2        2.94        9.69      4.38 o 
   5   8   2       98.57       99.57     12.06 o 
  -5   9   2       53.12       55.72      9.14 o 
  -4   9   2       59.93       39.03      7.46 o 
  -3   9   2       14.85       10.40      4.57 o 
  -2   9   2        1.98        7.81      2.52 o 
  -1   9   2      160.25      151.26      6.47 o 
   0   9   2       47.20       43.93      3.65 o 
   1   9   2     1099.67     1117.53     19.43 o 
   2   9   2        8.78       23.15      3.34 o 
   3   9   2      175.71      153.29      8.85 o 
   4   9   2      384.23      376.58     17.41 o 
   5   9   2      107.92       53.80     15.79 o 
  -5  10   2       11.28       16.08      9.67 o 
  -4  10   2      460.98      484.25     19.79 o 
  -3  10   2        1.59        2.58      4.83 o 
  -2  10   2     1673.79     1634.93     36.38 o 
  -1  10   2      157.35      168.14      6.27 o 
   0  10   2        0.11        0.26      2.58 o 
   1  10   2      126.95      120.12      6.46 o 
   2  10   2       22.78       35.23      4.89 o 
   3  10   2      221.77      209.78      9.45 o 
   4  10   2      183.01      225.67     14.21 o 
  -5  11   2       62.46       72.06     12.02 o 
  -4  11   2      238.19      224.72     15.32 o 
  -3  11   2       52.74       39.80      7.57 o 
  -2  11   2      150.64      161.12     10.50 o 
  -1  11   2      551.13      516.02     14.41 o 
   0  11   2       25.82       32.36      4.44 o 
   1  11   2      660.42      701.21     16.12 o 
   2  11   2      139.06      154.97      8.23 o 
   3  11   2       55.35       55.74      8.20 o 
   4  11   2      154.60      154.29     18.88 o 
  -4  12   2      238.66      242.49     16.18 o 
  -3  12   2      344.99      316.02     16.61 o 
  -2  12   2      920.77      968.70     28.61 o 
  -1  12   2       41.44       26.74      5.82 o 
   0  12   2        3.66        6.18      3.96 o 
   1  12   2      199.30      218.17     11.31 o 
   2  12   2      525.73      527.36     17.93 o 
   3  12   2      294.20      275.59     15.34 o 
   4  12   2       72.85       81.77     14.98 o 
  -4  13   2        0.87      -14.29     18.73 o 
  -3  13   2        0.22       23.02     17.58 o 
  -2  13   2       25.05       36.70     15.83 o 
  -1  13   2      382.35      389.16     19.40 o 
   0  13   2       10.48       21.14      6.19 o 
   1  13   2      118.81      115.73      9.05 o 
   2  13   2       64.76       62.94     12.38 o 
   3  13   2       65.56       75.71     21.66 o 
  -3  14   2       88.02       85.31     12.77 o 
  -2  14   2        1.56       16.84     16.60 o 
  -1  14   2       21.78       30.52      8.36 o 
   0  14   2        0.31        3.37      6.57 o 
   1  14   2       18.45       15.27     12.99 o 
   2  14   2      134.20      161.05     17.47 o 
  -1  15   2        0.15        3.24      7.24 o 
   0  15   2      312.04      293.86     27.15 o 
   1  15   2       34.93       49.30     17.44 o 
  -7   1   3      479.24      482.43     30.83 o 
  -6   1   3      177.82      172.54      9.06 o 
  -5   1   3       23.36       28.87      3.95 o 
  -4   1   3        0.21        3.51      2.67 o 
  -3   1   3       14.00       15.00      2.38 o 
  -2   1   3     1029.46     1000.07     14.94 o 
  -1   1   3     1001.76      984.15      9.00 o 
   0   1   3      239.91      303.96      5.86 o 
   1   1   3       31.87       26.68      1.68 o 
   2   1   3      138.48      176.33      4.10 o 
   3   1   3       59.14       55.27      4.39 o 
   4   1   3      326.27      348.00     12.77 o 
   5   1   3       49.01       56.63      7.94 o 
   6   1   3       68.07       67.57     11.58 o 
  -7   2   3       10.02       -6.12      6.94 o 
  -6   2   3      223.79      224.47      9.15 o 
  -5   2   3     1621.75     1679.83     26.92 o 
  -4   2   3      382.15      409.44      9.07 o 
  -3   2   3      439.97      466.36      8.73 o 
  -2   2   3      257.12      292.38      4.50 o 
  -1   2   3      271.33      232.13      3.80 o 
   0   2   3     4101.09     4305.29     30.03 o 
   1   2   3       15.35       16.21      1.64 o 
   2   2   3      314.55      316.39      8.34 o 
   3   2   3      276.81      244.83      6.80 o 
   4   2   3      428.40      372.89     14.23 o 
   5   2   3       18.40       33.84      6.78 o 
   6   2   3      141.33      132.90     14.12 o 
  -7   3   3        9.68       12.85     21.48 o 
  -6   3   3       82.08       66.39      6.00 o 
  -5   3   3       92.40      102.79      5.42 o 
  -4   3   3      208.55      218.86      6.23 o 
  -3   3   3     1445.51     1448.93     22.01 o 
  -2   3   3      203.89      225.19      6.65 o 
  -1   3   3     1312.07     1377.27     31.31 o 
   0   3   3     5403.13     5111.68     35.61 o 
   1   3   3      104.29      132.02      3.37 o 
   2   3   3     2426.09     2568.23     31.28 o 
   3   3   3      509.48      517.43     15.69 o 
   4   3   3       43.61       45.23      6.61 o 
   5   3   3      217.48      231.09     12.85 o 
   6   3   3       33.13       44.55     14.94 o 
  -7   4   3       40.30       36.59     12.52 o 
  -6   4   3       90.92       97.24      7.96 o 
  -5   4   3      497.30      503.42     17.26 o 
  -4   4   3     1741.18     1788.70     24.89 o 
  -3   4   3      491.93      562.15      8.42 o 
  -2   4   3      481.87      620.20     16.40 o 
  -1   4   3      888.84      857.06     19.15 o 
   0   4   3     1000.60     1397.40     20.92 o 
   1   4   3      179.24      171.70      4.29 o 
   2   4   3       28.94       44.33      4.35 o 
   3   4   3       96.05      102.73      4.25 o 
   4   4   3        8.03       15.30      5.12 o 
   5   4   3      180.01      152.91     11.27 o 
   6   4   3       37.92       41.98     10.89 o 
  -7   5   3       39.62       52.49     22.50 o 
  -6   5   3      119.31      107.77     10.60 o 
  -5   5   3       71.71       83.95      6.29 o 
  -4   5   3        0.87        3.99      2.36 o 
  -3   5   3      480.19      428.09      9.19 o 
  -2   5   3       51.99       49.29      3.42 o 
  -1   5   3       69.52       48.43      4.85 o 
   0   5   3      574.60      589.85      9.17 o 
   1   5   3       95.58       97.43      3.70 o 
   2   5   3       97.88       84.05      3.61 o 
   3   5   3      104.13      108.05      4.77 o 
   4   5   3       12.35       22.17      4.49 o 
   5   5   3       12.34       39.65      8.24 o 
   6   5   3       31.68       43.16     14.45 o 
  -6   6   3        0.03        9.25      7.59 o 
  -5   6   3      244.93      241.89     12.38 o 
  -4   6   3       81.62       92.45      5.56 o 
  -3   6   3       89.94       91.01      5.63 o 
  -2   6   3      197.89      191.67      4.64 o 
  -1   6   3       98.24      126.70      3.26 o 
   0   6   3      346.10      335.17      7.35 o 
   1   6   3      307.76      276.76      9.51 o 
   2   6   3       50.27       52.95      7.05 o 
   3   6   3       24.60       27.90      3.55 o 
   4   6   3      123.22      113.89      7.55 o 
   5   6   3        3.91        7.44      7.81 o 
  -6   7   3      250.06      254.22     16.24 o 
  -5   7   3       20.50       24.64      6.91 o 
  -4   7   3        4.38        6.86      4.64 o 
  -3   7   3      444.10      416.23     14.11 o 
  -2   7   3     1526.83     1477.11     32.33 o 
  -1   7   3      148.48      106.63      3.49 o 
   0   7   3      130.64       93.92      3.89 o 
   1   7   3      306.21      310.00      7.66 o 
   2   7   3      388.58      391.17      9.93 o 
   3   7   3      469.79      487.37     14.07 o 
   4   7   3      264.03      317.75     20.79 o 
   5   7   3      156.12      125.92     18.90 o 
  -6   8   3      135.56       98.09     13.40 o 
  -5   8   3      318.79      273.59     14.62 o 
  -4   8   3      826.18      804.22     24.08 o 
  -3   8   3      739.78      710.03     20.29 o 
  -2   8   3       12.16        8.87      5.34 o 
  -1   8   3      213.47      215.69      5.62 o 
   0   8   3      584.25      609.28     11.84 o 
   1   8   3      974.26      942.49     16.90 o 
   2   8   3      887.78      917.75     18.15 o 
   3   8   3      322.62      282.31      9.68 o 
   4   8   3       30.86       39.33      6.21 o 
   5   8   3       89.47       94.06     23.15 o 
  -6   9   3       17.51       29.48     10.66 o 
  -5   9   3        0.62       11.18      8.29 o 
  -4   9   3       33.34       39.38      8.28 o 
  -3   9   3        3.12        1.02      3.41 o 
  -2   9   3      366.19      366.01     13.52 o 
  -1   9   3     1045.14     1072.63     25.57 o 
   0   9   3        1.41       13.37      3.52 o 
   1   9   3       38.91       53.60      5.49 o 
   2   9   3       19.19       26.11      6.01 o 
   3   9   3        1.24        6.97      5.19 o 
   4   9   3      237.98      244.31     12.81 o 
   5   9   3       42.51       51.13     16.98 o 
  -5  10   3       68.57       38.66      8.70 o 
  -4  10   3        6.32       16.12      8.23 o 
  -3  10   3       86.21       98.87      7.76 o 
  -2  10   3       74.40      100.59     13.53 o 
  -1  10   3      119.54      112.48      6.27 o 
   0  10   3       46.37       43.17      4.47 o 
   1  10   3      204.72      166.43      7.23 o 
   2  10   3        9.94       12.20      4.80 o 
   3  10   3       25.98        8.09      4.39 o 
   4  10   3       97.25       87.54     10.88 o 
  -5  11   3       12.53       28.24      9.03 o 
  -4  11   3        0.37        8.97      7.18 o 
  -3  11   3       25.14       37.14      6.80 o 
  -2  11   3      182.41      177.52     11.10 o 
  -1  11   3       31.57       38.59      6.44 o 
   0  11   3       97.80      111.77      6.17 o 
   1  11   3        1.88        3.00      3.52 o 
   2  11   3       21.69       38.60      5.93 o 
   3  11   3       18.51       31.35      7.49 o 
   4  11   3       13.21       25.00     14.07 o 
  -4  12   3       47.33       73.34     11.47 o 
  -3  12   3      142.59      134.51     15.99 o 
  -2  12   3       80.07      123.47     10.31 o 
  -1  12   3       25.36       16.99      9.77 o 
   0  12   3      207.04      223.17     12.31 o 
   1  12   3        2.72        5.43      6.09 o 
   2  12   3       96.34       80.03      8.83 o 
   3  12   3        5.34       -1.66      6.17 o 
  -4  13   3       21.47       35.37     13.25 o 
  -3  13   3      170.38      202.74     13.70 o 
  -2  13   3      581.63      575.14     23.18 o 
  -1  13   3      279.29      233.49     14.48 o 
   0  13   3       48.29       54.79      9.52 o 
   1  13   3       30.25       55.50      7.80 o 
   2  13   3        2.30        3.72      4.66 o 
   3  13   3       96.62       56.92     17.11 o 
  -3  14   3      153.88      155.14     20.45 o 
  -2  14   3      133.17      149.18     14.32 o 
  -1  14   3        8.18       13.34      7.16 o 
   0  14   3      142.10      185.58     18.71 o 
   1  14   3      575.75      525.98     36.94 o 
   2  14   3      250.22      248.88     26.95 o 
  -1  15   3        1.10        3.71      7.23 o 
   0  15   3       60.00       90.87     20.24 o 
  -7   0   4      117.83      106.49     29.01 o 
  -6   0   4     1522.55     1752.25     44.87 o 
  -5   0   4       32.20       42.12      5.97 o 
  -4   0   4      505.64      566.56     15.75 o 
  -3   0   4      784.52      990.84     18.88 o 
  -2   0   4     1096.66     1096.09     17.40 o 
  -1   0   4     5231.01     4372.87     44.19 o 
   0   0   4     1719.26     1862.25     29.73 o 
   1   0   4      227.99      279.51      8.98 o 
   2   0   4       66.44       20.86      3.70 o 
   3   0   4      315.95      284.40     16.07 o 
   4   0   4        8.38       11.05     22.28 o 
   5   0   4      294.33      257.30     19.66 o 
   6   0   4      124.41      130.16     20.47 o 
  -7   1   4       21.90       24.14      8.87 o 
  -6   1   4       12.09       13.76      4.14 o 
  -5   1   4      306.47      294.43      9.16 o 
  -4   1   4      739.20      633.61     11.72 o 
  -3   1   4     1307.53     1288.93     16.18 o 
  -2   1   4     4328.53     4130.58     31.34 o 
  -1   1   4     5897.02     6310.02     43.57 o 
   0   1   4     1834.05     1714.67     15.96 o 
   1   1   4       74.89       22.14      1.77 o 
   2   1   4     2325.28     2326.20     35.75 o 
   3   1   4       70.47       87.24      7.65 o 
   4   1   4      388.54      410.56     16.10 o 
   5   1   4      353.42      421.78     19.35 o 
   6   1   4       39.83       61.58     11.74 o 
  -7   2   4       43.53       58.28     11.64 o 
  -6   2   4      410.05      519.35     14.82 o 
  -5   2   4      127.26      134.68      6.00 o 
  -4   2   4      148.48      129.86      5.18 o 
  -3   2   4      514.19      768.38     11.74 o 
  -2   2   4     2846.02     3241.26     28.29 o 
  -1   2   4        0.26       44.33      1.64 o 
   0   2   4      279.57      297.40      5.31 o 
   1   2   4     1360.45     1340.28     13.81 o 
   2   2   4     1944.47     1772.57     26.27 o 
   3   2   4      235.17      251.43     10.20 o 
   4   2   4      737.38      670.44     24.60 o 
   5   2   4       57.02       47.89      8.94 o 
   6   2   4       22.97       36.24     12.68 o 
  -7   3   4       16.97       54.30     11.64 o 
  -6   3   4       32.14       34.26      5.85 o 
  -5   3   4       46.22       68.54      5.78 o 
  -4   3   4      164.65      209.49      6.39 o 
  -3   3   4      158.97      121.31      5.32 o 
  -2   3   4     4692.45     4144.98     55.01 o 
  -1   3   4      433.96      478.09     10.03 o 
   0   3   4       94.61      176.69      3.97 o 
   1   3   4      804.73      980.17     12.56 o 
   2   3   4      372.26      371.12      8.58 o 
   3   3   4      289.81      311.80      8.92 o 
   4   3   4        0.34        4.55      4.99 o 
   5   3   4       48.13       30.94      6.50 o 
   6   3   4        7.71       51.50     14.17 o 
  -7   4   4      420.30      446.84     26.06 o 
  -6   4   4        8.52       10.82      6.24 o 
  -5   4   4      824.13      836.87     19.65 o 
  -4   4   4        0.41        1.85      1.66 o 
  -3   4   4      147.25       93.79      5.52 o 
  -2   4   4     1236.98     1176.60     20.68 o 
  -1   4   4       97.32       44.01      2.78 o 
   0   4   4        0.08        2.67      1.12 o 
   1   4   4      898.90      923.90     13.78 o 
   2   4   4      202.69      148.31      4.60 o 
   3   4   4      546.08      471.49     12.26 o 
   4   4   4       35.35       32.64      6.21 o 
   5   4   4        1.57        9.45      8.02 o 
  -7   5   4       38.27       74.06     15.44 o 
  -6   5   4      112.50      116.65     10.16 o 
  -5   5   4       25.03       38.50      6.09 o 
  -4   5   4      155.74      164.98     11.58 o 
  -3   5   4        7.99        8.33      4.96 o 
  -2   5   4     3397.90     3205.56     45.44 o 
  -1   5   4     1212.86     1338.76     24.19 o 
   0   5   4       18.11       13.97      1.94 o 
   1   5   4        0.64        1.85      1.54 o 
   2   5   4        0.12        2.49      2.17 o 
   3   5   4     1139.17     1148.78     22.74 o 
   4   5   4      306.26      262.26     12.83 o 
   5   5   4       47.83       62.38      9.47 o 
  -6   6   4        6.65       10.55      6.00 o 
  -5   6   4      727.14      744.41     23.80 o 
  -4   6   4        8.50       19.24      4.73 o 
  -3   6   4      629.69      574.30     15.78 o 
  -2   6   4      971.87      949.48     20.50 o 
  -1   6   4      577.64      666.43      9.43 o 
   0   6   4      947.89      849.57     13.20 o 
   1   6   4      531.76      466.26      9.87 o 
   2   6   4       25.62       31.80      2.94 o 
   3   6   4      286.34      297.91     10.21 o 
   4   6   4      490.12      437.41     17.49 o 
   5   6   4      104.37      126.76     12.71 o 
  -6   7   4        3.81       13.68      7.02 o 
  -5   7   4       85.47      105.77      9.40 o 
  -4   7   4      610.97      569.05     18.82 o 
  -3   7   4        0.15        7.17      7.80 o 
  -2   7   4     1078.11     1034.23     23.19 o 
  -1   7   4       34.03       28.58      2.24 o 
   0   7   4     1085.31     1146.99     28.38 o 
   1   7   4      125.79      133.06      5.31 o 
   2   7   4       10.65       15.30      3.87 o 
   3   7   4      724.55      826.72     20.30 o 
   4   7   4      314.57      291.12     14.97 o 
   5   7   4      127.71       72.44     10.67 o 
  -6   8   4        0.03        6.23      6.15 o 
  -5   8   4      232.52      238.51     13.79 o 
  -4   8   4       16.16       16.85      6.02 o 
  -3   8   4      925.59      960.33     24.16 o 
  -2   8   4       94.49       85.07      6.58 o 
  -1   8   4       99.10       92.79      3.83 o 
   0   8   4      375.72      353.19      8.72 o 
   1   8   4      150.02      155.32      6.47 o 
   2   8   4     1199.25     1228.12     22.71 o 
   3   8   4      309.94      318.50     12.38 o 
   4   8   4       80.42       82.40      9.45 o 
   5   8   4      174.92      135.86     14.65 o 
  -6   9   4       20.56       29.80     10.42 o 
  -5   9   4        0.16       -6.60      9.29 o 
  -4   9   4       28.33       41.38      7.03 o 
  -3   9   4     1554.39     1535.39     36.29 o 
  -2   9   4       84.45       85.71      7.09 o 
  -1   9   4      457.86      440.97     15.61 o 
   0   9   4      372.94      395.04      9.80 o 
   1   9   4       42.71       28.78      3.70 o 
   2   9   4      302.52      325.64     14.16 o 
   3   9   4       35.15       27.63      6.13 o 
   4   9   4      126.52       96.12     11.21 o 
  -5  10   4        1.32       -0.93      5.08 o 
  -4  10   4      170.70      144.36     11.34 o 
  -3  10   4      198.02      192.20     11.96 o 
  -2  10   4        0.49        0.69      4.16 o 
  -1  10   4      176.21      176.84      9.62 o 
   0  10   4       92.46       68.19      4.80 o 
   1  10   4       87.81       80.54      5.70 o 
   2  10   4      147.05      152.26      8.12 o 
   3  10   4       44.74       32.90      6.40 o 
   4  10   4        0.26       12.27      7.56 o 
  -5  11   4      182.61      151.89     14.93 o 
  -4  11   4       26.85       28.45      9.97 o 
  -3  11   4      313.63      332.47     16.91 o 
  -2  11   4        7.97        4.85      4.62 o 
  -1  11   4      300.34      299.45     17.05 o 
   0  11   4      277.57      232.00      8.75 o 
   1  11   4       39.75       43.95      5.13 o 
   2  11   4      157.66      159.54      8.68 o 
   3  11   4       70.10       74.77     10.72 o 
  -4  12   4      103.11      118.42     19.63 o 
  -3  12   4       59.53       78.23     10.43 o 
  -2  12   4        1.20        8.48      5.51 o 
  -1  12   4      475.25      512.39     20.51 o 
   0  12   4      618.33      688.34     24.13 o 
   1  12   4       72.81       81.36      6.98 o 
   2  12   4      540.43      549.14     17.54 o 
   3  12   4        0.16        8.26      7.28 o 
  -3  13   4      290.92      288.82     17.03 o 
  -2  13   4        3.82       21.59      7.32 o 
  -1  13   4       72.45       79.50     10.34 o 
   0  13   4       59.80       57.40      8.96 o 
   1  13   4      126.29      118.89     11.18 o 
   2  13   4       65.67       78.27     10.31 o 
  -2  14   4       55.07       39.89     10.44 o 
  -1  14   4       34.69       42.30     10.10 o 
   0  14   4      161.01      152.32     13.96 o 
   1  14   4      320.67      331.69     21.11 o 
  -7   1   5       24.57       47.80     11.74 o 
  -6   1   5       16.37       15.29      4.36 o 
  -5   1   5      379.45      379.23     10.45 o 
  -4   1   5      629.76      657.50     13.29 o 
  -3   1   5      156.58      175.78      4.62 o 
  -2   1   5      779.20      884.71     12.15 o 
  -1   1   5       11.55        7.66      1.39 o 
   0   1   5       30.68       21.76      2.94 o 
   1   1   5      111.58       99.01      2.67 o 
   2   1   5      711.71      664.09     16.30 o 
   3   1   5      180.95      189.86     29.05 o 
   4   1   5      153.20      136.61     10.71 o 
   5   1   5       78.47       79.74     16.09 o 
  -7   2   5      142.98      135.28     12.23 o 
  -6   2   5       50.27       45.27      6.76 o 
  -5   2   5      481.06      452.70     11.37 o 
  -4   2   5       10.56       13.60      2.48 o 
  -3   2   5      183.91      187.62      4.54 o 
  -2   2   5     1443.64     1439.66     15.36 o 
  -1   2   5       48.73       57.07      3.31 o 
   0   2   5     2634.95     2956.05     27.24 o 
   1   2   5      687.75      659.89     16.54 o 
   2   2   5       17.70       32.48      4.64 o 
   3   2   5      671.09      694.53     19.72 o 
   4   2   5      110.73      112.40      9.29 o 
   5   2   5      155.70      153.68     21.06 o 
  -7   3   5      166.56      162.88     13.42 o 
  -6   3   5      207.52      219.05     10.94 o 
  -5   3   5      179.38      187.88      7.16 o 
  -4   3   5      261.83      243.23      9.40 o 
  -3   3   5       19.26       23.14      3.67 o 
  -2   3   5        7.22        4.29      1.53 o 
  -1   3   5      753.39      761.94     10.86 o 
   0   3   5      416.39      534.84     13.68 o 
   1   3   5      798.13      750.39     11.05 o 
   2   3   5     1181.87     1193.37     19.80 o 
   3   3   5      535.08      527.34     16.86 o 
   4   3   5       30.24       35.24      6.81 o 
   5   3   5        0.19        0.83      5.14 o 
  -7   4   5        6.74       12.45     13.02 o 
  -6   4   5      110.79      102.90      9.74 o 
  -5   4   5       92.39      107.05      6.49 o 
  -4   4   5        2.78        8.91      4.58 o 
  -3   4   5      264.28      275.35      9.39 o 
  -2   4   5       17.34        8.48      1.60 o 
  -1   4   5     1879.86     1830.82     18.53 o 
   0   4   5        5.45        6.83      2.00 o 
   1   4   5       32.19       24.85      2.65 o 
   2   4   5      422.03      376.50     14.21 o 
   3   4   5       13.45       21.21      4.50 o 
   4   4   5      246.26      229.14     12.02 o 
   5   4   5      130.39      110.04     21.28 o 
  -7   5   5        5.22        1.98      8.52 o 
  -6   5   5       13.28       18.47      6.42 o 
  -5   5   5      379.66      382.19     16.14 o 
  -4   5   5       70.62       63.17      6.16 o 
  -3   5   5      645.94      650.65     17.66 o 
  -2   5   5       57.16       49.23      4.37 o 
  -1   5   5      399.74      378.89      6.51 o 
   0   5   5       37.88       51.55      2.99 o 
   1   5   5       53.26       62.32      3.56 o 
   2   5   5        1.94        2.82      1.92 o 
   3   5   5      430.72      398.15     12.72 o 
   4   5   5      304.42      331.13     15.23 o 
   5   5   5        2.06       21.69      9.17 o 
  -6   6   5       33.56       33.38      8.04 o 
  -5   6   5      262.41      235.45     16.83 o 
  -4   6   5       39.52       32.54      4.92 o 
  -3   6   5       44.75       39.97      6.77 o 
  -2   6   5       21.00       23.40      5.92 o 
  -1   6   5      545.85      523.59      8.33 o 
   0   6   5      253.77      297.17      7.13 o 
   1   6   5      188.38      185.51      6.89 o 
   2   6   5        1.12        4.47      2.58 o 
   3   6   5       29.54       36.13      5.43 o 
   4   6   5      235.86      222.66     14.35 o 
   5   6   5       43.70       55.96      9.93 o 
  -6   7   5      108.14      131.00     12.81 o 
  -5   7   5      477.83      432.40     18.50 o 
  -4   7   5       41.52       31.95      5.32 o 
  -3   7   5      517.87      528.36     27.65 o 
  -2   7   5      814.58      834.26     20.65 o 
  -1   7   5      404.18      357.14     11.83 o 
   0   7   5     1225.73     1317.79     21.15 o 
   1   7   5      159.52      182.34      9.58 o 
   2   7   5        4.88       11.57      3.56 o 
   3   7   5      520.55      498.96     15.91 o 
   4   7   5       78.58       57.42     10.27 o 
   5   7   5       32.76        3.04      7.88 o 
  -6   8   5      142.32      141.14     12.61 o 
  -5   8   5       38.78       48.46     10.11 o 
  -4   8   5       25.05       15.51      4.96 o 
  -3   8   5       12.31       19.07      8.56 o 
  -2   8   5      467.27      457.12     15.22 o 
  -1   8   5     1103.95     1028.16     25.76 o 
   0   8   5      730.09      710.92     13.86 o 
   1   8   5      101.18       96.01      7.11 o 
   2   8   5       41.35       44.87      5.04 o 
   3   8   5      113.95       95.21      7.83 o 
   4   8   5      315.04      314.26     19.40 o 
  -6   9   5      152.46      183.16     15.52 o 
  -5   9   5        4.92        9.57      6.35 o 
  -4   9   5       63.21       42.39      6.75 o 
  -3   9   5      305.43      337.36     14.41 o 
  -2   9   5        2.56       11.02      4.63 o 
  -1   9   5       63.93       70.29      6.71 o 
   0   9   5        3.73        5.99      3.71 o 
   1   9   5       93.61       87.39      5.76 o 
   2   9   5      985.97     1066.78     22.66 o 
   3   9   5       77.61       77.82      8.15 o 
   4   9   5        6.44       25.69      8.37 o 
  -5  10   5        0.22        5.58      9.59 o 
  -4  10   5       88.13       87.15      9.08 o 
  -3  10   5       40.93       33.19      6.19 o 
  -2  10   5       64.02       55.06      7.24 o 
  -1  10   5        0.08        4.76      4.57 o 
   0  10   5       44.27       65.97      4.98 o 
   1  10   5       24.12       34.46      6.55 o 
   2  10   5        0.74       -1.79      3.63 o 
   3  10   5       50.54       29.50      9.46 o 
   4  10   5       53.49       32.49     11.22 o 
  -5  11   5       55.75       70.03     11.95 o 
  -4  11   5        5.83       10.31     12.93 o 
  -3  11   5        3.55        2.77      5.43 o 
  -2  11   5       15.80       23.69      5.71 o 
  -1  11   5       37.10       26.68      6.81 o 
   0  11   5       26.46       33.84      7.03 o 
   1  11   5       79.25      100.96      7.51 o 
   2  11   5        1.25       10.87      7.36 o 
   3  11   5      173.81      173.53     13.16 o 
  -4  12   5      166.29      138.37     14.40 o 
  -3  12   5       82.48       60.65      9.25 o 
  -2  12   5      110.30      132.17     15.95 o 
  -1  12   5       24.95       25.67      9.12 o 
   0  12   5       12.84        7.76      6.03 o 
   1  12   5        0.11       -2.47      5.70 o 
   2  12   5        2.00        3.10      5.66 o 
  -3  13   5      197.34      176.46     14.98 o 
  -2  13   5      110.74       80.52     10.34 o 
  -1  13   5        1.26        4.83     15.01 o 
   0  13   5      177.73      176.11     16.01 o 
   1  13   5      260.15      268.50     16.95 o 
   2  13   5      138.05      124.69     20.64 o 
  -2  14   5      133.44      171.74     15.12 o 
  -1  14   5      340.02      319.24     23.74 o 
   0  14   5      101.48       75.62     11.20 o 
   1  14   5      136.18      161.21     21.60 o 
  -7   0   6      269.12      228.50     19.42 o 
  -6   0   6       24.85       17.37      9.42 o 
  -5   0   6        0.83       10.07      6.10 o 
  -4   0   6      173.44      139.61      7.21 o 
  -3   0   6     2262.91     2073.28     35.57 o 
  -2   0   6     2901.68     2708.53     41.73 o 
  -1   0   6      739.08     1189.82     21.32 o 
   0   0   6     2966.98     3069.57     84.50 o 
   1   0   6      662.80      704.66     17.61 o 
   2   0   6     3280.10     3285.94     75.19 o 
   3   0   6     3180.68     3123.07     79.65 o 
   4   0   6      218.21      133.61     15.57 o 
   5   0   6        9.70       33.10     10.61 o 
  -7   1   6      157.52      104.57     11.14 o 
  -6   1   6        0.35        8.87      7.37 o 
  -5   1   6     1545.56     1711.27     27.48 o 
  -4   1   6        3.35        5.43      2.35 o 
  -3   1   6       23.45       32.33      3.63 o 
  -2   1   6      355.05      460.00      7.96 o 
  -1   1   6      198.14      182.06      4.62 o 
   0   1   6     1066.91      845.55     12.09 o 
   1   1   6      616.21      729.64     13.66 o 
   2   1   6       90.12       74.61      5.52 o 
   3   1   6      373.09      388.14     15.30 o 
   4   1   6      260.85      251.26     15.16 o 
   5   1   6       26.16       49.75      9.60 o 
  -7   2   6       16.74       44.61      8.65 o 
  -6   2   6        4.29        1.75      4.23 o 
  -5   2   6        0.14       -0.21      2.26 o 
  -4   2   6       60.72       72.48      5.56 o 
  -3   2   6       38.05       50.95      3.72 o 
  -2   2   6      594.26      458.99      7.94 o 
  -1   2   6     1921.13     1773.10     29.45 o 
   0   2   6     3501.66     3557.20     34.35 o 
   1   2   6      136.30      130.36      3.70 o 
   2   2   6       27.23       39.50      5.77 o 
   3   2   6      482.23      548.65     18.39 o 
   4   2   6      141.46      180.04     11.32 o 
   5   2   6       37.40       42.36      8.63 o 
  -7   3   6        7.87       20.27      8.77 o 
  -6   3   6       97.48      127.55     10.85 o 
  -5   3   6      489.90      509.69     14.49 o 
  -4   3   6      726.11      673.21     12.08 o 
  -3   3   6      259.32      216.62      5.61 o 
  -2   3   6       64.61       83.47      2.96 o 
  -1   3   6     1825.53     1765.39     25.02 o 
   0   3   6      934.02      836.01     12.83 o 
   1   3   6        0.25        2.73      2.40 o 
   2   3   6      194.62      240.11      7.55 o 
   3   3   6        2.81        9.02      6.39 o 
   4   3   6        4.04        7.58      8.96 o 
   5   3   6       37.25       17.46      9.67 o 
  -7   4   6      269.08      231.32     15.46 o 
  -6   4   6       30.85       27.32      9.07 o 
  -5   4   6       91.01       80.68      8.15 o 
  -4   4   6      146.20      133.57      7.60 o 
  -3   4   6      153.14      190.04     11.26 o 
  -2   4   6        0.07       10.03      2.22 o 
  -1   4   6      703.39      609.49      9.92 o 
   0   4   6     1500.57     1540.50     20.11 o 
   1   4   6      269.31      243.57      6.33 o 
   2   4   6       28.64       33.23      4.10 o 
   3   4   6        0.15        2.28      4.61 o 
   4   4   6      285.80      360.21     17.96 o 
   5   4   6        0.00        6.94     11.10 o 
  -7   5   6       24.59       48.71     10.43 o 
  -6   5   6      634.93      731.97     37.40 o 
  -5   5   6        2.10        1.51      3.67 o 
  -4   5   6      436.24      388.15     13.37 o 
  -3   5   6      249.97      274.50     12.79 o 
  -2   5   6        0.03        1.45      1.43 o 
  -1   5   6     1008.09      899.98     18.01 o 
   0   5   6      836.98      941.89     15.04 o 
   1   5   6      899.27      851.69     22.30 o 
   2   5   6      383.90      400.93     11.87 o 
   3   5   6      214.58      258.67     12.15 o 
   4   5   6        1.84        3.22      4.90 o 
   5   5   6      579.89      483.36     23.12 o 
  -6   6   6        0.72        3.83      5.43 o 
  -5   6   6       42.78       59.34      8.31 o 
  -4   6   6      366.27      381.83     14.59 o 
  -3   6   6       62.16       57.14      6.22 o 
  -2   6   6      203.79      194.12      8.52 o 
  -1   6   6     4830.89     4660.64     74.42 o 
   0   6   6      257.20      252.67      7.05 o 
   1   6   6      360.15      359.74      9.33 o 
   2   6   6     2333.04     2350.12     39.46 o 
   3   6   6      267.66      215.33     11.93 o 
   4   6   6      450.29      578.88     27.96 o 
  -6   7   6      217.73      254.03     16.97 o 
  -5   7   6        0.18       -4.23      5.75 o 
  -4   7   6      677.07      648.80     20.62 o 
  -3   7   6        0.12       -3.11      3.47 o 
  -2   7   6       39.95       39.00      5.69 o 
  -1   7   6      277.39      250.38      7.88 o 
   0   7   6       43.73       38.76      3.72 o 
   1   7   6      252.39      264.83      8.36 o 
   2   7   6      489.98      569.63     16.16 o 
   3   7   6        6.12        9.25      5.29 o 
   4   7   6        6.28       19.13      8.66 o 
  -6   8   6       70.77       51.46     10.17 o 
  -5   8   6       14.67        1.22      5.20 o 
  -4   8   6      181.19      138.90     10.75 o 
  -3   8   6      131.02      125.60      8.04 o 
  -2   8   6       98.36       87.10      8.57 o 
  -1   8   6      331.35      329.88     16.28 o 
   0   8   6      533.61      523.68     11.90 o 
   1   8   6      622.85      583.86     14.10 o 
   2   8   6      161.87      152.16     12.34 o 
   3   8   6        0.07       -1.95      6.29 o 
   4   8   6       92.65      123.14     12.19 o 
  -5   9   6      274.87      294.09     19.65 o 
  -4   9   6       10.72       22.45      7.29 o 
  -3   9   6      374.91      352.06     15.42 o 
  -2   9   6        5.21       17.42      8.05 o 
  -1   9   6        4.95        9.22      5.97 o 
   0   9   6      417.94      448.00     11.73 o 
   1   9   6       40.94       40.56      5.18 o 
   2   9   6        0.39        5.58      4.98 o 
   3   9   6        3.21       17.46      8.82 o 
   4   9   6       58.01       41.38     13.18 o 
  -5  10   6      385.78      400.44     31.74 o 
  -4  10   6       74.44       68.24      8.84 o 
  -3  10   6      363.95      380.37     17.74 o 
  -2  10   6      533.02      531.33     20.13 o 
  -1  10   6      190.18      224.55     12.60 o 
   0  10   6      130.52      113.73      7.64 o 
   1  10   6       51.31       47.74      5.23 o 
   2  10   6       21.03       18.22      6.33 o 
   3  10   6      321.12      348.94     19.56 o 
  -5  11   6      120.61      140.83     14.27 o 
  -4  11   6        4.59        0.67      5.89 o 
  -3  11   6      162.97      146.88     17.55 o 
  -2  11   6      205.75      185.30     14.79 o 
  -1  11   6      423.35      440.70     19.04 o 
   0  11   6      593.82      616.32     21.76 o 
   1  11   6      225.24      212.94     11.10 o 
   2  11   6       14.52        8.87      6.24 o 
   3  11   6       26.24       22.01      9.88 o 
  -4  12   6       11.69        0.69      5.69 o 
  -3  12   6       27.84       41.71      9.82 o 
  -2  12   6      488.57      492.17     21.83 o 
  -1  12   6      108.67      125.49     11.31 o 
   0  12   6      248.73      225.22     14.97 o 
   1  12   6      169.40      149.25     13.10 o 
   2  12   6       11.66       22.41     12.01 o 
  -3  13   6      144.82      121.65     13.14 o 
  -2  13   6        3.15       12.26      9.47 o 
  -1  13   6        0.42        4.44      6.91 o 
   0  13   6      123.17      123.08     12.91 o 
   1  13   6       41.11       33.63      8.69 o 
  -1  14   6       59.50       78.59     12.72 o 
   0  14   6        7.21       34.97     12.43 o 
  -7   1   7      150.64      124.05     13.55 o 
  -6   1   7      313.12      263.00     10.55 o 
  -5   1   7      156.28      128.07      6.15 o 
  -4   1   7        0.00        1.25      2.17 o 
  -3   1   7      258.33      293.36      9.95 o 
  -2   1   7     1159.36     1216.33     16.79 o 
  -1   1   7     1119.21     1121.03     16.07 o 
   0   1   7      907.57      960.37     14.32 o 
   1   1   7        0.04        4.25      2.99 o 
   2   1   7        1.60        4.98      4.25 o 
   3   1   7       64.64       75.23      7.88 o 
   4   1   7       45.21       57.51     10.21 o 
   5   1   7      380.87      360.57     23.14 o 
  -7   2   7        9.38        5.80      7.45 o 
  -6   2   7      119.93      124.36     10.04 o 
  -5   2   7       29.49       29.05      3.92 o 
  -4   2   7      325.28      334.15      8.95 o 
  -3   2   7      146.84      154.92      4.77 o 
  -2   2   7     1025.68     1168.21     16.35 o 
  -1   2   7       58.06       64.02      3.31 o 
   0   2   7       66.15       86.49      4.86 o 
   1   2   7     1512.01     1487.21     34.96 o 
   2   2   7      646.09      680.33     19.52 o 
   3   2   7      280.55      260.39     13.73 o 
   4   2   7        0.12       16.11     12.67 o 
   5   2   7       81.74       60.42     11.05 o 
  -7   3   7        8.22       18.75      7.31 o 
  -6   3   7       48.92       58.50      7.76 o 
  -5   3   7      138.43      150.41     12.27 o 
  -4   3   7       27.88       21.56      3.65 o 
  -3   3   7       73.45       74.95      3.29 o 
  -2   3   7      518.74      524.50     14.64 o 
  -1   3   7     1373.90     1340.53     18.32 o 
   0   3   7      445.76      465.57      9.37 o 
   1   3   7        3.18        7.56      2.10 o 
   2   3   7      288.54      264.64     11.40 o 
   3   3   7      414.11      399.48     17.24 o 
   4   3   7      234.37      258.31     18.60 o 
  -7   4   7      168.59      162.67     14.34 o 
  -6   4   7        2.81       17.96      7.44 o 
  -5   4   7      151.21      155.39     10.21 o 
  -4   4   7      457.27      433.70     15.06 o 
  -3   4   7     1110.20     1031.55     23.65 o 
  -2   4   7      312.84      323.69      9.85 o 
  -1   4   7      320.13      326.51      7.29 o 
   0   4   7       10.85       16.32      2.98 o 
   1   4   7      788.15      768.05     13.67 o 
   2   4   7     2539.72     2612.93     42.66 o 
   3   4   7      142.06      118.79     11.79 o 
   4   4   7        0.54       -0.21      6.09 o 
  -6   5   7       50.73       60.98      8.36 o 
  -5   5   7      570.61      567.79     20.23 o 
  -4   5   7       78.46       78.00      7.65 o 
  -3   5   7      722.40      668.56     26.77 o 
  -2   5   7      389.06      367.88      9.35 o 
  -1   5   7       46.45       35.68      2.88 o 
   0   5   7       84.36       96.11      4.50 o 
   1   5   7      217.70      204.39      8.45 o 
   2   5   7       35.44       31.56      4.85 o 
   3   5   7       49.55       39.49      7.24 o 
   4   5   7        1.74       15.03      7.29 o 
  -6   6   7       19.45       16.72      7.75 o 
  -5   6   7      300.55      347.76     23.05 o 
  -4   6   7       56.57       64.65      6.35 o 
  -3   6   7      156.30      146.71      9.19 o 
  -2   6   7       24.87       31.99      5.79 o 
  -1   6   7      140.57      117.48      5.57 o 
   0   6   7      479.86      453.30     10.47 o 
   1   6   7        5.14        2.88      2.45 o 
   2   6   7        3.46       13.94      4.21 o 
   3   6   7        2.51        6.26      5.21 o 
   4   6   7       20.94       14.07      8.10 o 
  -6   7   7       60.13       40.58      8.63 o 
  -5   7   7      144.89      153.40     12.46 o 
  -4   7   7       25.01       30.29      6.41 o 
  -3   7   7      339.14      334.03     13.76 o 
  -2   7   7      539.72      556.26     17.28 o 
  -1   7   7      143.83      158.95     10.43 o 
   0   7   7      144.89      150.33     10.30 o 
   1   7   7      418.53      428.54     18.49 o 
   2   7   7       26.91       38.52      5.73 o 
   3   7   7       83.11      118.14     11.47 o 
   4   7   7      196.63      156.22     15.16 o 
  -6   8   7       18.68        9.89      7.39 o 
  -5   8   7      126.75      171.37     12.63 o 
  -4   8   7      105.09      100.44      8.95 o 
  -3   8   7      222.95      185.80     10.47 o 
  -2   8   7      617.30      608.69     20.05 o 
  -1   8   7        3.11        8.02      4.84 o 
   0   8   7      462.69      482.83     12.59 o 
   1   8   7      372.93      380.79     11.90 o 
   2   8   7      163.81      142.20      9.09 o 
   3   8   7      163.61      188.41     14.35 o 
  -5   9   7       23.58       38.26      8.06 o 
  -4   9   7        5.90       24.13     12.80 o 
  -3   9   7       39.73       30.65      6.60 o 
  -2   9   7      362.40      371.09     15.30 o 
  -1   9   7     1171.23     1169.80     30.26 o 
   0   9   7      449.61      442.12     13.94 o 
   1   9   7       44.05       34.87      4.94 o 
   2   9   7       18.29       31.87      6.26 o 
   3   9   7      105.87      115.88     12.03 o 
  -5  10   7       64.00       81.92      9.39 o 
  -4  10   7       44.17       64.08     10.15 o 
  -3  10   7        9.59        5.81      4.68 o 
  -2  10   7      272.68      291.32     17.16 o 
  -1  10   7        5.45        4.86      4.95 o 
   0  10   7      157.73      175.79     12.97 o 
   1  10   7      279.66      261.52     11.17 o 
   2  10   7       62.77       61.17      9.29 o 
   3  10   7      115.80      124.68     13.35 o 
  -4  11   7       82.13       73.63     11.55 o 
  -3  11   7        0.37        2.61      5.28 o 
  -2  11   7       32.62       56.51      9.78 o 
  -1  11   7        4.55        3.55      5.40 o 
   0  11   7        0.00        9.97      5.40 o 
   1  11   7        6.16       22.31      9.00 o 
   2  11   7        7.00       17.85      8.41 o 
  -4  12   7      192.89      223.55     17.65 o 
  -3  12   7        4.74       10.45      7.04 o 
  -2  12   7        0.50        9.04     13.14 o 
  -1  12   7      124.47      137.91     11.11 o 
   0  12   7       64.45       57.83     10.17 o 
   1  12   7       63.88       71.92     13.66 o 
  -3  13   7       38.37       41.80     10.41 o 
  -2  13   7       59.78       42.99      9.87 o 
  -1  13   7       65.71       95.84     12.63 o 
   0  13   7       83.12       90.91     13.51 o 
  -7   0   8      209.57      316.90     37.64 o 
  -6   0   8      102.34       91.62      9.94 o 
  -5   0   8      649.78      535.62     19.32 o 
  -4   0   8     2605.44     2564.86     53.25 o 
  -3   0   8        0.84        2.89      3.20 o 
  -2   0   8      113.94       47.98      4.66 o 
  -1   0   8      111.64      116.96      6.97 o 
   0   0   8      624.60      647.61     27.92 o 
   1   0   8     4948.23     5195.85    108.44 o 
   2   0   8      681.45      694.11     30.62 o 
   3   0   8      128.01      176.58     17.38 o 
   4   0   8       57.02       72.82     15.69 o 
  -7   1   8      127.65      120.32     19.96 o 
  -6   1   8       16.43       31.72      6.96 o 
  -5   1   8      169.00      140.83      6.93 o 
  -4   1   8      642.83      663.61     13.41 o 
  -3   1   8      566.96      630.19     16.73 o 
  -2   1   8     1197.94     1184.84     17.99 o 
  -1   1   8     1239.37     1191.00     18.07 o 
   0   1   8      340.98      271.99      7.11 o 
   1   1   8       61.71       69.08      8.59 o 
   2   1   8     1967.76     1816.93     40.13 o 
   3   1   8       37.11       50.90      7.83 o 
   4   1   8      122.52      131.11     15.79 o 
  -7   2   8        0.01        1.76      6.11 o 
  -6   2   8      107.03       66.05      8.39 o 
  -5   2   8       15.64       30.70      5.53 o 
  -4   2   8      767.80      797.43     17.73 o 
  -3   2   8     1951.85     1960.29     25.64 o 
  -2   2   8       52.79       30.04      3.08 o 
  -1   2   8      583.45      667.17     12.26 o 
   0   2   8      737.35      722.31     13.11 o 
   1   2   8      201.88      195.63      7.28 o 
   2   2   8      129.74      126.40      8.92 o 
   3   2   8        1.48       14.42      6.03 o 
   4   2   8        2.09        3.57      5.75 o 
  -7   3   8        7.01       22.88     17.52 o 
  -6   3   8       65.20       47.14      7.98 o 
  -5   3   8      177.66      136.56     10.16 o 
  -4   3   8        0.24       -2.32      2.65 o 
  -3   3   8       20.69       20.93      2.87 o 
  -2   3   8      374.40      315.15      9.66 o 
  -1   3   8       18.26       11.87      2.21 o 
   0   3   8      286.82      278.80      7.86 o 
   1   3   8      240.59      230.81      8.29 o 
   2   3   8       16.44        7.85      4.25 o 
   3   3   8       10.82       16.53      7.29 o 
   4   3   8        4.30        1.87      6.26 o 
  -7   4   8        4.23        4.91      6.19 o 
  -6   4   8      165.37      182.69     12.67 o 
  -5   4   8      621.10      744.30     23.68 o 
  -4   4   8      361.53      349.90     15.52 o 
  -3   4   8       20.99       30.33      3.54 o 
  -2   4   8      349.75      386.19     10.43 o 
  -1   4   8       95.66      109.14      4.88 o 
   0   4   8     1210.37     1297.68     20.77 o 
   1   4   8      253.68      256.61      9.25 o 
   2   4   8       19.15       25.51      5.41 o 
   3   4   8        4.06       20.56      8.28 o 
   4   4   8       18.91       57.71     15.23 o 
  -6   5   8       43.71       13.92      7.28 o 
  -5   5   8       72.28       60.47      8.85 o 
  -4   5   8        0.05       17.93      5.66 o 
  -3   5   8     1392.59     1409.53     31.53 o 
  -2   5   8     1911.10     1930.98     30.56 o 
  -1   5   8       76.97       71.26      4.10 o 
   0   5   8      154.48      152.70      6.47 o 
   1   5   8      779.93      764.03     18.04 o 
   2   5   8       31.69       51.10      7.75 o 
   3   5   8      877.65      870.60     29.67 o 
   4   5   8        2.75        1.52      6.61 o 
  -6   6   8      167.82      202.63     15.15 o 
  -5   6   8      162.92      191.14     12.57 o 
  -4   6   8      210.90      151.73     10.09 o 
  -3   6   8     1220.77     1105.86     27.68 o 
  -2   6   8      192.23      184.40      9.78 o 
  -1   6   8      559.11      521.69     19.51 o 
   0   6   8     1335.99     1335.13     22.73 o 
   1   6   8      359.32      304.73      9.69 o 
   2   6   8      584.73      600.48     21.70 o 
   3   6   8        0.22       10.15      7.36 o 
   4   6   8      321.81      365.62     22.47 o 
  -6   7   8      125.38      105.11     13.21 o 
  -5   7   8        0.92        2.16      5.84 o 
  -4   7   8        5.76        1.33      3.86 o 
  -3   7   8      608.84      628.97     22.06 o 
  -2   7   8      333.82      321.20     13.16 o 
  -1   7   8       52.27       45.10      4.82 o 
   0   7   8       56.22       57.98      4.88 o 
   1   7   8      762.24      758.73     23.73 o 
   2   7   8      154.45      185.77     11.50 o 
   3   7   8      245.25      191.79     14.49 o 
  -6   8   8        0.07        7.39      7.81 o 
  -5   8   8      554.46      601.51     23.60 o 
  -4   8   8      236.54      287.91     16.07 o 
  -3   8   8        0.88       -1.73      4.40 o 
  -2   8   8      354.81      308.80     13.51 o 
  -1   8   8      383.06      342.78     14.26 o 
   0   8   8      327.20      354.98     11.02 o 
   1   8   8       85.23       90.82      6.77 o 
   2   8   8        0.29       -0.36      5.11 o 
   3   8   8        0.16       -0.83      6.45 o 
  -5   9   8        9.22       15.21     16.74 o 
  -4   9   8      116.61      126.75     11.48 o 
  -3   9   8       19.23       39.26      8.18 o 
  -2   9   8        2.85       15.38      6.89 o 
  -1   9   8        4.56       15.43      5.72 o 
   0   9   8      128.72      139.55      9.47 o 
   1   9   8       45.22       47.35      7.12 o 
   2   9   8        5.21       13.90      8.41 o 
   3   9   8        1.89        2.24      7.49 o 
  -5  10   8      308.31      286.00     20.28 o 
  -4  10   8       87.17       98.55     10.98 o 
  -3  10   8       94.63       86.80      9.32 o 
  -2  10   8        0.26        9.93      5.94 o 
  -1  10   8      392.42      415.78     18.28 o 
   0  10   8      258.13      243.83     14.03 o 
   1  10   8      103.05       98.25     10.75 o 
   2  10   8       12.06        1.96      7.99 o 
  -4  11   8      298.92      339.79     20.55 o 
  -3  11   8      140.43      108.62     10.89 o 
  -2  11   8      178.04      172.86     15.52 o 
  -1  11   8      356.87      375.52     18.55 o 
   0  11   8       14.56       30.96      8.58 o 
   1  11   8        2.39        7.18      7.78 o 
  -3  12   8        5.37       -4.28      6.29 o 
  -2  12   8       21.85       20.10      8.90 o 
  -1  12   8      502.80      507.26     23.78 o 
   0  12   8      119.48      121.91     15.68 o 
   1  12   8      299.30      351.24     22.04 o 
  -2  13   8      156.59      139.80     22.02 o 
  -1  13   8       99.38      103.34     11.71 o 
  -7   1   9       69.66       89.17     18.52 o 
  -6   1   9        2.81        4.83      5.29 o 
  -5   1   9       49.89       64.27      6.52 o 
  -4   1   9      521.42      509.67     12.18 o 
  -3   1   9      840.08      858.49     15.94 o 
  -2   1   9      171.01      163.90      6.56 o 
  -1   1   9      178.90      202.33      6.76 o 
   0   1   9        8.76       13.00      3.24 o 
   1   1   9       25.66       15.37      6.85 o 
   2   1   9      149.67      145.84     11.01 o 
   3   1   9      245.20      249.56     14.59 o 
   4   1   9        1.78        4.40      6.36 o 
  -7   2   9       61.62       57.86     12.92 o 
  -6   2   9      220.69      218.20     13.73 o 
  -5   2   9      178.92      180.24     10.97 o 
  -4   2   9       31.03       36.90      4.93 o 
  -3   2   9     1539.29     1600.87     29.25 o 
  -2   2   9     1136.27     1198.22     19.65 o 
  -1   2   9      413.67      465.27     10.99 o 
   0   2   9       35.79       38.76      3.76 o 
   1   2   9       45.95       46.90      5.80 o 
   2   2   9      120.36      116.87      9.56 o 
   3   2   9      195.32      179.98     14.11 o 
   4   2   9      126.26      115.19     11.65 o 
  -6   3   9       82.97      106.25     10.90 o 
  -5   3   9      201.39      186.09     11.96 o 
  -4   3   9      536.64      533.87     18.09 o 
  -3   3   9      386.87      370.36     11.17 o 
  -2   3   9       16.92       23.38      3.09 o 
  -1   3   9       32.15       17.72      3.58 o 
   0   3   9      648.41      639.59     13.44 o 
   1   3   9     1475.13     1469.65     28.21 o 
   2   3   9      672.20      629.52     22.30 o 
   3   3   9        0.35       11.62      8.45 o 
   4   3   9       52.65       73.94     11.72 o 
  -6   4   9      210.71      191.32     14.59 o 
  -5   4   9      380.29      417.02     17.98 o 
  -4   4   9       59.78       62.11      7.05 o 
  -3   4   9      189.86      201.10      8.69 o 
  -2   4   9     1047.07     1067.11     20.99 o 
  -1   4   9      154.50      142.59      6.17 o 
   0   4   9      146.12      142.52      7.08 o 
   1   4   9       76.68       61.54      5.49 o 
   2   4   9        2.67        8.34      6.08 o 
   3   4   9        3.99        2.91      6.57 o 
  -6   5   9        0.11        3.32      8.13 o 
  -5   5   9       23.10       33.37      6.72 o 
  -4   5   9       44.06       28.19      6.12 o 
  -3   5   9      427.87      407.72     16.31 o 
  -2   5   9      177.89      179.10      8.08 o 
  -1   5   9       30.14       32.10      4.96 o 
   0   5   9       76.61       72.43      5.06 o 
   1   5   9        3.96       11.44      4.23 o 
   2   5   9       93.85       84.75     14.45 o 
   3   5   9       40.79       59.45      9.76 o 
  -6   6   9       42.31       52.37     11.26 o 
  -5   6   9        1.86        6.99      9.69 o 
  -4   6   9       43.74       50.16      6.91 o 
  -3   6   9      326.23      318.21     13.36 o 
  -2   6   9        0.07        1.10      3.25 o 
  -1   6   9      147.80      165.93      7.95 o 
   0   6   9       89.16       81.84      5.75 o 
   1   6   9        8.87        8.78      4.43 o 
   2   6   9       25.45       35.82     15.20 o 
   3   6   9        0.50        8.54      7.32 o 
  -6   7   9      120.76      121.82     17.59 o 
  -5   7   9      435.62      421.13     20.00 o 
  -4   7   9       99.59      106.85     10.81 o 
  -3   7   9      133.23      122.83      8.92 o 
  -2   7   9      198.19      185.63     11.03 o 
  -1   7   9        0.04       10.17      7.30 o 
   0   7   9      621.20      603.49     15.42 o 
   1   7   9       29.24       41.54      5.84 o 
   2   7   9       15.53       44.14      8.45 o 
   3   7   9       78.59       71.95      9.97 o 
  -5   8   9        4.95        3.78      6.55 o 
  -4   8   9       22.27       28.51      7.53 o 
  -3   8   9       87.73       74.84      8.30 o 
  -2   8   9      402.06      417.75     17.51 o 
  -1   8   9     1049.79     1104.62     30.37 o 
   0   8   9      253.91      220.24     11.03 o 
   1   8   9        0.90        4.47      6.91 o 
   2   8   9      120.51       79.31     11.25 o 
  -5   9   9       89.93       59.63      9.81 o 
  -4   9   9      374.04      421.51     20.15 o 
  -3   9   9      124.37      131.85     11.49 o 
  -2   9   9       11.01        4.02      5.91 o 
  -1   9   9        2.40        4.74      5.40 o 
   0   9   9      101.53       84.10      9.76 o 
   1   9   9      543.89      610.06     23.14 o 
   2   9   9      135.64      128.32     33.05 o 
  -4  10   9        9.50       12.57      9.43 o 
  -3  10   9      117.55       79.55     11.25 o 
  -2  10   9      172.01      195.45     13.09 o 
  -1  10   9      125.67      134.51     12.22 o 
   0  10   9       11.60       17.63      6.91 o 
   1  10   9        1.58       -1.67      6.69 o 
  -4  11   9        0.04       27.31     12.30 o 
  -3  11   9        8.61       37.06      9.77 o 
  -2  11   9       18.17        3.11      6.10 o 
  -1  11   9        9.93        8.61      9.23 o 
   0  11   9       82.52       81.52     10.59 o 
   1  11   9        2.51       24.22     13.24 o 
  -2  12   9       14.70       29.11     11.29 o 
  -1  12   9        7.13        2.89      6.59 o 
   0  12   9        2.53        6.04     11.89 o 
  -6   0  10      118.97      103.06     23.61 o 
  -5   0  10        5.59       18.07     10.22 o 
  -4   0  10        7.06       22.20      5.07 o 
  -3   0  10     1157.75     1188.39     29.67 o 
  -2   0  10      821.16      867.63     24.45 o 
  -1   0  10      194.95      188.71      9.87 o 
   0   0  10        9.82        7.20      4.32 o 
   1   0  10      377.23      414.85     22.42 o 
   2   0  10        0.15        3.64      8.83 o 
   3   0  10      399.76      280.93     25.19 o 
  -6   1  10      345.47      409.35     21.18 o 
  -5   1  10      165.07      139.41      8.34 o 
  -4   1  10       50.60       40.25      6.64 o 
  -3   1  10      254.31      254.46      8.47 o 
  -2   1  10     1325.36     1375.42     23.27 o 
  -1   1  10       86.52       84.21      5.37 o 
   0   1  10      463.72      408.40     10.64 o 
   1   1  10        0.07        4.31      4.67 o 
   2   1  10      608.61      713.01     25.55 o 
   3   1  10       26.75       28.83      8.48 o 
  -6   2  10      120.32       97.11     10.94 o 
  -5   2  10      188.28      145.90     10.93 o 
  -4   2  10      279.94      268.60     10.58 o 
  -3   2  10     2872.06     2936.00     39.55 o 
  -2   2  10      197.88      172.69      6.92 o 
  -1   2  10       60.25       62.81      6.85 o 
   0   2  10       73.19       43.44      4.29 o 
   1   2  10      170.54      191.80     11.68 o 
   2   2  10       50.41       58.13      7.96 o 
   3   2  10       14.19        7.62      6.29 o 
  -6   3  10       12.26        3.11      6.52 o 
  -5   3  10        4.10       -1.47      5.51 o 
  -4   3  10       28.14       49.76     10.02 o 
  -3   3  10       25.68       30.11      4.88 o 
  -2   3  10       87.06       87.49      6.56 o 
  -1   3  10      384.71      367.09     10.36 o 
   0   3  10        5.38        6.96      3.05 o 
   1   3  10       56.71       74.80      7.51 o 
   2   3  10       31.00       55.75      9.56 o 
   3   3  10       41.04       38.34      9.10 o 
  -6   4  10       82.21      105.95     12.53 o 
  -5   4  10       22.40       42.79      7.24 o 
  -4   4  10      773.78      733.23     23.85 o 
  -3   4  10      178.42      194.80     10.58 o 
  -2   4  10      515.75      588.95     16.01 o 
  -1   4  10       70.46       49.56      4.26 o 
   0   4  10      120.93      134.63      6.93 o 
   1   4  10        7.85        7.04      6.98 o 
   2   4  10      205.45      186.78     13.84 o 
   3   4  10        0.03       -9.73     11.99 o 
  -6   5  10      157.73      110.99     10.84 o 
  -5   5  10      404.23      445.18     30.61 o 
  -4   5  10      202.04      219.62     12.76 o 
  -3   5  10      320.36      350.93     15.08 o 
  -2   5  10       45.07       39.18      5.23 o 
  -1   5  10      449.27      377.10     14.95 o 
   0   5  10       45.89       48.01      4.97 o 
   1   5  10      732.76      764.63     23.70 o 
   2   5  10       79.56       98.74     14.08 o 
   3   5  10        7.45        4.40      6.48 o 
  -6   6  10       49.05       40.31     10.82 o 
  -5   6  10        0.61        5.77      6.32 o 
  -4   6  10      391.15      378.04     17.57 o 
  -3   6  10       94.20       88.85      8.61 o 
  -2   6  10      711.70      731.51     23.44 o 
  -1   6  10      338.80      280.91     11.54 o 
   0   6  10        3.02       18.73      7.19 o 
   1   6  10       78.35       58.99      7.68 o 
   2   6  10      369.61      340.65     18.07 o 
  -5   7  10      159.63      132.09     13.74 o 
  -4   7  10      148.90      171.32     14.94 o 
  -3   7  10      112.80      139.68     11.63 o 
  -2   7  10       24.53       25.99      5.95 o 
  -1   7  10      448.53      401.26     14.75 o 
   0   7  10       17.23       38.74      6.13 o 
   1   7  10      418.37      442.93     19.25 o 
   2   7  10        6.84       32.19     12.96 o 
  -5   8  10       69.06       60.13     10.44 o 
  -4   8  10      218.24      199.54     14.17 o 
  -3   8  10       40.60       39.26      7.43 o 
  -2   8  10      299.49      338.94     16.36 o 
  -1   8  10      456.85      464.49     19.61 o 
   0   8  10      199.19      214.74     11.32 o 
   1   8  10        1.07       -4.33     10.34 o 
   2   8  10        0.43       39.45     16.29 o 
  -4   9  10       15.85        3.97      7.61 o 
  -3   9  10       17.96       24.27      7.23 o 
  -2   9  10       86.85       94.43     11.09 o 
  -1   9  10        2.78       11.61      8.02 o 
   0   9  10      369.57      390.05     21.57 o 
   1   9  10       19.04       15.47      8.68 o 
  -4  10  10       37.29       46.82      9.67 o 
  -3  10  10      214.27      234.25     16.14 o 
  -2  10  10       32.32       32.10      7.81 o 
  -1  10  10        1.38        0.40      4.52 o 
   0  10  10        1.03        3.08     10.31 o 
   1  10  10       36.50       71.28     18.17 o 
  -3  11  10       89.94       74.83     13.00 o 
  -2  11  10      102.44       85.58     11.68 o 
  -1  11  10      101.42      109.69     12.69 o 
   0  11  10      456.98      423.46     26.03 o 
  -6   1  11      202.42      196.58     21.94 o 
  -5   1  11       50.73       50.34      7.06 o 
  -4   1  11       55.24       46.69      4.94 o 
  -3   1  11      115.99      119.64      6.77 o 
  -2   1  11        0.38        0.46      2.75 o 
  -1   1  11       98.66      118.75      6.48 o 
   0   1  11        5.94       21.45      5.23 o 
   1   1  11        6.41        0.85      4.47 o 
   2   1  11       18.36       23.80      6.68 o 
   3   1  11       52.83       54.96     13.07 o 
  -6   2  11       81.98       88.08     12.08 o 
  -5   2  11      455.43      454.94     19.49 o 
  -4   2  11      244.21      221.55     10.23 o 
  -3   2  11      343.39      361.56     10.87 o 
  -2   2  11       57.82       53.73      5.03 o 
  -1   2  11        0.27        0.85      3.28 o 
   0   2  11      340.12      321.47     12.15 o 
   1   2  11      272.80      273.15     14.54 o 
   2   2  11      173.28      155.31     12.35 o 
   3   2  11       46.86       43.17     11.33 o 
  -6   3  11       54.24       43.71     10.46 o 
  -5   3  11       10.48       33.32      8.22 o 
  -4   3  11       19.87       23.46      5.88 o 
  -3   3  11      405.59      368.90     13.14 o 
  -2   3  11      912.20      903.32     18.92 o 
  -1   3  11       77.23       64.36      5.67 o 
   0   3  11       10.19       16.58      4.76 o 
   1   3  11      138.93      155.85     11.08 o 
   2   3  11       17.86       15.08      9.50 o 
  -6   4  11       72.42       54.16     10.19 o 
  -5   4  11        0.31        8.17      8.42 o 
  -4   4  11      455.07      454.77     19.32 o 
  -3   4  11       94.54       72.87      8.56 o 
  -2   4  11        7.41        8.98      4.46 o 
  -1   4  11      331.45      305.71     10.55 o 
   0   4  11       17.86       16.97      5.20 o 
   1   4  11       70.69       74.44      8.51 o 
   2   4  11       81.75       59.54     10.33 o 
  -6   5  11       19.02       20.64      9.49 o 
  -5   5  11       68.77       53.02      9.29 o 
  -4   5  11        1.58       13.91      7.60 o 
  -3   5  11      202.97      197.75     12.11 o 
  -2   5  11       83.86       98.75      7.87 o 
  -1   5  11       93.99       82.68      7.17 o 
   0   5  11       34.59       35.29      5.67 o 
   1   5  11        8.62       13.38      6.48 o 
   2   5  11       43.34       42.28      8.71 o 
  -5   6  11        4.22        0.73      5.26 o 
  -4   6  11       13.69       16.88      7.17 o 
  -3   6  11       36.21       18.21      8.90 o 
  -2   6  11        8.28       16.07     15.80 o 
  -1   6  11       26.92       23.20      8.80 o 
   0   6  11        1.31       16.41     13.43 o 
   1   6  11        6.54       12.57      7.55 o 
   2   6  11        0.37        1.51      6.59 o 
  -5   7  11      243.77      281.90     17.36 o 
  -4   7  11       12.20       30.36      9.30 o 
  -3   7  11       95.93      120.16     20.41 o 
  -2   7  11      137.48      111.86     10.15 o 
  -1   7  11      135.23      137.97     11.09 o 
   0   7  11      265.46      304.58     17.57 o 
   1   7  11        0.15       -0.17      6.19 o 
  -4   8  11      265.67      239.08     16.24 o 
  -3   8  11      265.52      286.17     15.22 o 
  -2   8  11       85.60       90.78      9.10 o 
  -1   8  11        1.88        5.67      5.26 o 
   0   8  11       86.54       52.46     11.97 o 
   1   8  11      215.54      188.55     17.53 o 
  -4   9  11      105.53      113.55     11.67 o 
  -3   9  11       46.98       43.90     10.51 o 
  -2   9  11       56.84       40.02     14.30 o 
  -1   9  11      226.46      215.17     14.21 o 
   0   9  11       44.80       73.10     13.95 o 
  -3  10  11        6.04        1.63      7.02 o 
  -2  10  11        8.44       16.40     13.82 o 
  -1  10  11        2.76        7.96      8.64 o 
  -6   0  12        0.30       -0.98      8.88 o 
  -5   0  12       55.47       79.08     13.61 o 
  -4   0  12       97.73       90.11     10.25 o 
  -3   0  12       83.73       98.84     12.98 o 
  -2   0  12       23.08       42.79      8.09 o 
  -1   0  12       80.17       84.41     11.64 o 
   0   0  12       45.48       73.30     10.41 o 
   1   0  12     1518.03     1554.46     61.60 o 
   2   0  12       49.57       38.14     15.06 o 
  -6   1  12       33.56       70.68     16.79 o 
  -5   1  12        7.45        8.52     10.13 o 
  -4   1  12      443.90      360.15     14.30 o 
  -3   1  12      166.64      194.12      8.84 o 
  -2   1  12      557.37      634.98     16.52 o 
  -1   1  12      171.06      201.80     12.71 o 
   0   1  12       62.19       72.16      9.64 o 
   1   1  12        1.06        2.51      5.79 o 
   2   1  12       25.80       66.66     10.72 o 
  -6   2  12       50.28       42.24     15.05 o 
  -5   2  12      147.05      194.86     13.01 o 
  -4   2  12       16.12       31.82      7.23 o 
  -3   2  12       41.81       26.47      5.64 o 
  -2   2  12        2.74        3.25      4.42 o 
  -1   2  12      355.94      343.37     11.63 o 
   0   2  12       12.65       20.10     11.02 o 
   1   2  12        0.66        7.13      6.36 o 
   2   2  12        0.22       -4.54      6.56 o 
  -6   3  12      182.58      256.19     23.39 o 
  -5   3  12       21.02        6.88      7.04 o 
  -4   3  12        3.96       25.94      6.93 o 
  -3   3  12       37.47       25.48      5.53 o 
  -2   3  12       94.40       90.21      7.98 o 
  -1   3  12      303.37      391.23     12.76 o 
   0   3  12       41.95       39.56      8.29 o 
   1   3  12        4.34       13.82      7.76 o 
   2   3  12        8.42       13.60      7.61 o 
  -5   4  12      132.32      109.39     13.33 o 
  -4   4  12       25.31       51.31      8.55 o 
  -3   4  12        0.12        4.04      4.79 o 
  -2   4  12      159.50      174.25     10.04 o 
  -1   4  12       55.28       50.57      6.42 o 
   0   4  12      245.72      195.97     12.80 o 
   1   4  12       36.42       15.75      8.71 o 
  -5   5  12      344.08      331.91     18.78 o 
  -4   5  12       25.43       45.94     12.63 o 
  -3   5  12      451.42      397.68     18.73 o 
  -2   5  12        6.48        4.62      7.21 o 
  -1   5  12      279.67      316.37     13.60 o 
   0   5  12      158.77      185.97     23.69 o 
   1   5  12       36.13       68.85     10.85 o 
  -5   6  12        2.45       18.63      9.43 o 
  -4   6  12       38.73       41.03      9.64 o 
  -3   6  12       83.52       91.40     10.42 o 
  -2   6  12       31.15       47.63     10.61 o 
  -1   6  12        0.17       18.60     12.52 o 
   0   6  12      437.97      388.49     40.46 o 
   1   6  12      162.08      169.39     16.96 o 
  -4   7  12       13.73        4.90      6.82 o 
  -3   7  12      303.37      275.17     17.52 o 
  -2   7  12        1.20       -2.51      7.63 o 
  -1   7  12      117.57      156.75     23.89 o 
   0   7  12        0.09       18.29     13.50 o 
  -4   8  12        0.31        7.20      7.59 o 
  -3   8  12       62.64       29.58      8.67 o 
  -2   8  12       26.53       40.61      9.13 o 
  -1   8  12        3.25       -9.27      9.63 o 
   0   8  12        1.65        1.26      9.91 o 
  -3   9  12        0.85       12.51      8.17 o 
  -2   9  12      305.25      352.51     20.94 o 
  -1   9  12       52.57       31.35     18.05 o 
  -5   1  13        1.96       16.64     12.35 o 
  -4   1  13      163.15      144.17     11.06 o 
  -3   1  13      461.83      467.99     16.84 o 
  -2   1  13       11.49       10.53      4.96 o 
  -1   1  13       88.35       63.84      8.10 o 
   0   1  13       18.24       31.29      8.17 o 
   1   1  13        6.23       17.90      9.07 o 
  -5   2  13       25.52       27.03     10.54 o 
  -4   2  13        2.21       18.37      8.28 o 
  -3   2  13        6.40        9.78      7.63 o 
  -2   2  13      193.86      217.60     15.82 o 
  -1   2  13       74.10       87.84      8.12 o 
   0   2  13      107.47      122.18     10.94 o 
   1   2  13      127.21      140.37     14.83 o 
  -5   3  13      122.20      110.63     11.85 o 
  -4   3  13       64.00       80.04     10.01 o 
  -3   3  13       60.15       71.26      9.27 o 
  -2   3  13      131.41      130.69      9.04 o 
  -1   3  13        9.25        7.83      5.64 o 
   0   3  13      101.83       88.25     10.37 o 
   1   3  13      215.47      206.55     16.51 o 
  -5   4  13       70.17       64.65      9.93 o 
  -4   4  13       36.65       36.02      9.42 o 
  -3   4  13       66.35       63.79     10.83 o 
  -2   4  13       22.55       29.54      7.98 o 
  -1   4  13      157.82      174.45     12.34 o 
   0   4  13       85.60       89.33     14.39 o 
   1   4  13       58.27       65.55     12.43 o 
  -4   5  13       31.25       34.06     10.13 o 
  -3   5  13      139.88      150.21     10.91 o 
  -2   5  13        4.66        2.28      6.47 o 
  -1   5  13       35.53       39.47      7.85 o 
   0   5  13        0.27        3.14      7.58 o 
  -4   6  13       41.29       31.22      7.27 o 
  -3   6  13      160.85      184.35     14.61 o 
  -2   6  13       22.09       42.40     10.57 o 
  -1   6  13       90.51       69.00     13.54 o 
   0   6  13       20.81       27.43     12.56 o 
  -3   7  13       19.16       12.92      8.87 o 
  -2   7  13       57.86       66.80     10.69 o 
  -1   7  13        0.41       15.94     24.81 o 
  -4   0  14      121.51      190.76     30.71 o 
  -3   0  14      300.17      254.95     22.15 o 
  -2   0  14      406.73      509.32     24.53 o 
  -1   0  14      694.44      784.56     40.25 o 
   0   0  14       20.90       65.28     16.40 o 
  -4   1  14      243.40      291.04     23.07 o 
  -3   1  14       53.67       63.98     11.04 o 
  -2   1  14        3.27       13.82      6.56 o 
  -1   1  14      153.49       96.54     11.62 o 
   0   1  14      264.32      246.71     17.97 o 
  -4   2  14       47.45       55.92     12.52 o 
  -3   2  14      159.24      133.70     12.63 o 
  -2   2  14       35.75       20.73      8.02 o 
  -1   2  14        4.20       16.59     13.35 o 
   0   2  14       69.67       94.82     13.82 o 
  -4   3  14       51.77       71.71      9.72 o 
  -3   3  14        5.16        8.33      6.97 o 
  -2   3  14        6.41       17.01      7.44 o 
  -1   3  14       20.15       31.09     10.03 o 
   0   3  14        7.36       19.91     11.53 o 
  -4   4  14      362.83      333.92     19.35 o 
  -3   4  14       50.14       63.93     11.17 o 
  -2   4  14       87.04       61.81     12.72 o 
  -1   4  14       23.84       47.10     24.14 o 
  -3   5  14       34.73       43.89      9.81 o 
  -2   5  14       56.11       57.47     11.84 o 
  -1   5  14       80.40      123.83     21.79 o 
  -3   1  15       10.38       14.18     10.40 o 
  -2   1  15       41.02       20.03     13.58 o 
  -3   2  15       96.33       99.51     18.95 o 
  -2   2  15       86.97       75.91     15.84 o 
                                                 
